# Supplementary material for: Dataset for chemorheological and rheokinetic analysis of carbohydrate-HMF-amine adhesives
Source: Data Brief. 2021 Oct 9;39:107465. doi: 10.1016/j.dib.2021.107465 (PMC8526957; doi:10.1016/j.dib.2021.107465)
Supplement: Supplementary file 1 [file mmc1.xlsx]

## Sheet: Table 4A_3_ temperature sweep
ADHESVE	Fru-HMF(5%)-BHT												Fru-BHT
HEATING RATE	1K/min				1.5K/min				2K/min				1K/min				1.5K/min				2K/min
	TIME	TEMPERATURE	STORAGE MODULUS	LOSS MODULUS	TIME	TEMPERATURE	STORAGE MODULUS	LOSS MODULUS	TIME	TEMPERATURE	STORAGE MODULUS	LOSS MODULUS	TIME	TEMPERATURE	STORAGE MODULUS	LOSS MODULUS	TIME	TEMPERATURE	STORAGE MODULUS	LOSS MODULUS	TIME	TEMPERATURE	STORAGE MODULUS	LOSS MODULUS
	[s]	[°C]	[Pa]	[Pa]	[s]	[°C]	[Pa]	[Pa]	[s]	[°C]	[Pa]	[Pa]	[s]	[°C]	[Pa]	[Pa]	[s]	[°C]	[Pa]	[Pa]	[s]	[°C]	[Pa]	[Pa]
	330	80.08	5.5891e-05	1.1178	440	80.03	0.075146	1.8813	330	80.04	0.44908	1.5056	60	69.56	1.5188	17.896	40	57.15	30.544	60.974	30	56.7	1.3363	15.17
	360	81.08	5.6814e-05	1.1363	480	81.04	0.054259	2.0888	360	81.05	0.41341	1.6	120	70.8	0.00050057	10.011	80	70.28	1.083	5.072	60	70.5	1.2149	9.5893
	390	82.08	5.7251e-05	1.145	520	82.03	0.099674	2.3205	390	82.05	0.41066	1.7196	180	71.94	0.00045578	9.1156	120	71.67	0.84886	3.6778	90	71.64	1.1126	7.3928
	420	83.08	6.5568e-05	1.3114	560	83.04	0.16753	2.5229	420	83.05	0.37797	1.8421	240	72.99	0.00046359	9.2718	160	72.88	0.7129	3.4033	120	72.78	1.1075	6.2482
	450	84.08	7.0033e-05	1.4007	600	84.03	0.25048	2.7774	450	84.05	0.42368	1.9766	300	74.01	0.077577	10.125	200	73.98	0.70841	3.3273	150	73.88	1.063	5.5362
	480	85.07	8.0002e-05	1.6	640	85.04	0.39693	3.2916	480	85.05	0.46734	2.1811	360	75.02	0.5446	11.594	240	75.03	0.72806	3.3065	180	74.94	1.0518	5.0413
	510	86.07	9.6983e-05	1.9397	680	86.04	0.84497	4.0936	510	86.05	0.50717	2.3824	420	76.02	1.3772	13.688	280	76.05	0.72198	3.3569	210	75.98	1.0537	4.7393
	540	87.07	0.18492	2.5851	720	87.04	2.335	5.9456	540	87.05	0.54754	2.7034	480	77.02	2.4965	16.605	320	77.06	0.7377	3.4269	240	77.01	1.0531	4.516
	570	88.07	1.1278	3.849	760	88.03	8.1178	9.8262	570	88.05	0.74584	3.1513	540	78.02	3.8086	19.81	360	78.07	0.71863	3.5921	270	78.02	0.99111	4.3454
	600	89.06	5.2673	7.0952	800	89.04	21.875	15.217	600	89.05	0.92691	3.9529	600	79.02	5.4796	23.597	400	79.06	0.72621	3.7867	300	79.03	1.0359	4.2384
	630	90.06	17.672	13.357	840	90.04	40.242	20.571	630	90.05	1.7929	5.6036	660	80.02	7.6862	28.13	440	80.06	0.77834	3.8306	330	80.04	1.0318	4.1164
	660	91.06	38.971	19.613	880	91.04	66.874	25.352	660	91.05	6.3565	9.935	720	81.02	10.601	33.393	480	81.06	0.81652	3.8817	360	81.04	1.0242	4.0581
	690	92.06	57.344	21.027	920	92.03	105.82	29.205	690	92.05	20.104	16.259	780	82.02	14.706	40.12	520	82.05	0.91896	4.2747	390	82.04	1.0059	4.005
	720	93.06	78.663	20.341	960	93.04	158.44	33.528	720	93.05	36.19	21.19	840	83.02	20.59	49.119	560	83.05	1.0538	4.9336	420	83.05	1.0066	3.9716
	750	94.05	104.85	20.419	1000	94.04	227.07	41.55	750	94.05	56.744	25.191	900	84.02	30.641	62.226	600	84.05	1.2432	5.6913	450	84.05	0.98426	4.004
	780	95.05	127.25	22.425	1040	95.04	306.06	49.822	780	95.05	87.486	28.567	960	85.02	47.834	81.592	640	85.05	1.602	6.8281	480	85.05	0.9967	4.0271
	810	96.05	160.24	26.775	1080	96.04	395.31	61.569	810	96.05	130.22	32.626	1020	86.02	86.456	114.95	680	86.04	2.1948	8.3586	510	86.05	1.0686	4.2157
	840	97.06	190.51	31.684	1120	97.04	526.23	76.616	840	97.05	189	35.288	1080	87.02	216.23	185.24	720	87.05	3.3001	10.688	540	87.05	1.2334	4.6102
	870	98.06	230.36	39.009	1160	98.03	713.86	94.673	870	98.05	249.04	39.913	1140	88.02	767.3	284.11	760	88.04	5.7961	15.277	570	88.05	1.6565	5.2505
	900	99.05	288.96	49.298	1200	99.04	976.19	117.18	900	99.05	310.65	46.11	1200	89.02	1991.3	364.97	800	89.04	16.101	27.92	600	89.04	2.213	6.0876
	930	100.05	378.46	63.194	1240	100.03	1304.4	142.62	930	100.04	384.34	55.122	1260	90.02	4150.4	516.98	840	90.04	75.62	57.045	630	90.05	2.8847	7.1095
	960	101.05	513.48	80.041	1280	101.04	1712.8	172.36	960	101.05	488.5	66.628	1320	91.02	7444.2	704.41	880	91.04	274.26	90.657	660	91.05	3.7436	8.3583
	990	102.05	704.16	101.65	1320	102.04	2216.8	207.1	990	102.05	633.81	81.403	1380	92.02	11779	916.31	920	92.04	635.82	111.63	690	92.04	4.5749	9.5846
	1020	103.05	969.97	127.82	1360	103.03	2856.4	250.38	1020	103.05	834.85	99.393	1440	93.02	17462	1147	960	93.04	1073.3	128.05	720	93.05	5.2972	10.777
	1050	104.05	1304.3	156.04	1400	104.03	3618.8	301.74	1050	104.04	1092.6	121.87	1500	94.02	24054	1369.2	1000	94.04	1645.4	151.85	750	94.05	6.1788	12.029
	1080	105.05	1715.3	191.39	1440	105.03	4532.2	363.75	1080	105.05	1412.2	148.03	1560	95.02	31437	1613.7	1040	95.03	2423.6	197.17	780	95.05	7.174	13.68
	1110	106.05	2209.6	230.8	1480	106.03	5599.5	434.46	1110	106.04	1841	179.08	1620	96.02	42054	2134.6	1080	96.04	3505	247.65	810	96.05	8.4212	15.823
	1140	107.05	2783.3	277.56	1520	107.03	6821.4	520.22	1140	107.04	2358.4	214.65	1680	97.02	54073	2505	1120	97.04	4833.9	305.63	840	97.04	10.676	18.783
	1170	108.04	3472.1	336.68	1560	108.03	8176.4	616.16	1170	108.04	2967	256.43	1740	98.02	66215	2851.9	1160	98.04	6412.7	369.64	870	98.04	13.46	21.942
	1200	109.05	4317.3	415.66	1600	109.03	9609.9	713.67	1200	109.04	3676.8	302.53	1800	99.02	78613	3194.3	1200	99.04	8210.3	450.81	900	99.05	17.207	25.716
	1230	110.05	5239.3	498.79	1640	110.03	11082	816.53	1230	110.05	4466.4	354.17	1860	100.02	91192	3522.4	1240	100.04	10259	526.01	930	100.05	21.875	29.775
	1260	111.05	6207.2	588.8	1680	111.03	12564	926.57	1260	111.04	5357.8	409.18	1920	101.02	103850	3895.4	1280	101.04	12507	602.42	960	101.04	28.491	35.211
	1290	112.04	7193.3	682.12	1720	112.03	14049	1028.3	1290	112.04	6331.7	468.15	1980	102.02	116470	4219	1320	102.04	14976	678.81	990	102.04	37.562	42.028
	1320	113.04	8182.5	780.51	1760	113.03	15519	1136.3	1320	113.04	7371.5	535.06	2040	103.02	129110	4551.6	1360	103.04	17583	755.41	1020	103.04	53.921	52.891
	1350	114.04	9189.3	872.22	1800	114.03	16975	1239.9	1350	114.04	8473.6	603.9	2100	104.02	141490	4896.2	1400	104.03	20283	830.13	1050	104.05	85.832	70.262
	1380	115.04	10192	968.6	1840	115.03	18412	1343.2	1380	115.04	9623.1	673.86	2160	105.02	153590	5256	1440	105.03	23051	901.69	1080	105.04	158.62	97.005
	1410	116.04	11194	1065	1880	116.03	19755	1419.9	1410	116.04	10781	743.14	2220	106.02	165380	5669.5	1480	106.03	25848	972.28	1110	106.04	299.56	127.76
	1440	117.04	12178	1160.8	1920	117.03	21131	1522.1	1440	117.04	11934	809.78	2280	107.02	177140	6044.7	1520	107.04	28631	1040.9	1140	107.04	529.95	162.08
	1470	118.04	13170	1254.4	1960	118.03	22480	1613	1470	118.04	13032	873.45	2340	108.02	188530	6438.3	1560	108.03	31426	1111.3	1170	108.04	893.92	194.46
	1500	119.03	14082	1327.3	2000	119.03	23837	1723.5	1500	119.03	14147	936.06	2400	109.02	199900	6846.8	1600	109.03	34176	1186	1200	109.05	1374	221.2
	1530	120.04	14921	1393.6	2040	120.03	25162	1822.5	1530	120.03	15257	995.98	2460	110.02	211210	7334.3	1640	110.03	36958	1259	1230	110.04	2028.6	268.4
													2520	111.02	222310	7785.3	1680	111.03	39626	1336.9	1260	111.04	2908.2	325.22
													2580	112.02	233380	8205	1720	112.04	42319	1418.2	1290	112.04	4029.2	400.11
													2640	113.02	243830	8693.3	1760	113.03	44892	1504.4	1320	113.04	5415.1	488.83
													2700	114.02	251470	9068.4	1800	114.03	47497	1595.8	1350	114.04	7093.1	595.92
													2760	115.02	261380	9501.9	1840	115.03	50043	1688.1	1380	115.04	9056.9	706.87
													2820	116.02	271700	10015	1880	116.03	52434	1787.9	1410	116.04	11302	831.03
													2880	117.02	281820	10500	1920	117.03	54759	1870.2	1440	117.04	13834	955.49
													2940	118.02	293020	11006	1960	118.03	57002	1981.8	1470	118.03	16578	1077.9
													3000	119.02	304770	11626	2000	119.03	58576	2073.3	1500	119.03	19528	1202.3
													3060	120.02	316070	12252	2040	120.03	60131	2148.9	1530	120.03	22612	1322.6
Speichermodul	Verlustmodul
[Pa]	[Pa]	alpha(G'')
0.44908	1.5056	#VALUE!
0.41341	1.6	#VALUE!
0.41066	1.7196	#VALUE!
0.37797	1.8421	#VALUE!
0.42368	1.9766	#VALUE!
0.46734	2.1811	#VALUE!
0.50717	2.3824	#VALUE!
0.54754	2.7034	#VALUE!
0.74584	3.1513	#VALUE!
0.92691	3.9529	#VALUE!
1.7929	5.6036	#VALUE!
6.3565	9.935	#VALUE!
20.104	16.259	#VALUE!
36.19	21.19	#VALUE!
56.744	25.191	#VALUE!
87.486	28.567	#VALUE!
130.22	32.626	#VALUE!
189	35.288	#VALUE!
249.04	39.913	#VALUE!
310.65	46.11	#VALUE!
384.34	55.122	#VALUE!
488.5	66.628	#VALUE!
633.81	81.403	#VALUE!
834.85	99.393	#VALUE!
1092.6	121.87	#VALUE!
1412.2	148.03	#VALUE!
1841	179.08	#VALUE!
2358.4	214.65	#VALUE!
2967	256.43	#VALUE!
3676.8	302.53	#VALUE!
4466.4	354.17	#VALUE!
5357.8	409.18	#VALUE!
6331.7	468.15	#VALUE!
7371.5	535.06	#VALUE!
8473.6	603.9	#VALUE!
9623.1	673.86	#VALUE!
10781	743.14	#VALUE!
11934	809.78	#VALUE!
13032	873.45	#VALUE!
14147	936.06	#VALUE!
15257	995.98	#VALUE!

## Sheet: Table 3A_6_ raw data
ADHESIVE	Fru-BHT																		Fru-HMF(5%)-BHT																		Fru-HMF(50%)-BHT
TEMPERATURE	85°C						90°C						95°C						85°C						90°C						95°C						85°C						90°C						95°C
	TIME	TEMPERATURE	STORAGE MODULUS	LOSS MODULUS	TAN DELTA	COMPLEX VISCOSITY	TIME	TEMPERATURE	STORAGE MODULUS	LOSS MODULUS	TAN DELTA	COMPLEX VISCOSITY	TIME	TEMPERATURE	STORAGE MODULUS	LOSS MODULUS	TAN DELTA	COMPLEX VISCOSITY	TIME	TEMPERATURE	STORAGE MODULUS	LOSS MODULUS	TAN DELTA	COMPLEX VISCOSITY	TIME	TEMPERATURE	STORAGE MODULUS	LOSS MODULUS	TAN DELTA	COMPLEX VISCOSITY	TIME	TEMPERATURE	STORAGE MODULUS	LOSS MODULUS	TAN DELTA	COMPLEX VISCOSITY	TIME	TEMPERATURE	STORAGE MODULUS	LOSS MODULUS	TAN DELTA	COMPLEX VISCOSITY	TIME	TEMPERATURE	STORAGE MODULUS	LOSS MODULUS	TAN DELTA	COMPLEX VISCOSITY	TIME
	[s]	[°C]	[Pa]	[Pa]	[1]	[mPas]	[s]	[°C]	[Pa]	[Pa]	[1]	[mPas]	[s]	[°C]	[Pa]	[Pa]	[1]	[mPas]	[s]	[°C]	[Pa]	[Pa]	[1]	[mPas]	[s]	[°C]	[Pa]	[Pa]	[1]	[mPas]	[s]	[°C]	[Pa]	[Pa]	[1]	[mPas]	[s]	[°C]	[Pa]	[Pa]	[1]	[mPas]	[s]	[°C]	[Pa]	[Pa]	[1]	[mPas]	[s]
	21.914	42.7	2.9535	13.192	4.47	1351.9	21.914	43.02	7.6866	24.523	3.19	2569.9	21.914	43.61	0.28529	5.583	19.6	559.03	21.914	43.87	3.7076	11.925	3.22	1248.8	21.914	43.36	0.52025	5.8634	11.3	588.64	21.914	43.34	0.40683	5.1298	12.6	514.59	21.914	44.4	14.91	73.719	4.94	7521.2	21.914	44.57	24.386	87.892	3.6	9121.2	21.914
	43.827	59.58	1.1183	6.9236	6.19	701.34	43.827	61.68	1.4186	6.9127	4.87	705.68	43.827	62.27	0.16356	3.7865	23.2	379.01	43.827	62.7	0.00016819	3.3637	20000	336.37	43.827	62.3	0.15111	2.5585	16.9	256.3	43.827	62.11	0.080907	2.2805	28.2	228.2	43.827	64.28	0.64937	9.6336	14.8	965.54	43.827	64.12	0.59154	13.321	22.5	1333.4	43.827
	65.74	74.32	0.064316	2.7293	42.4	273.01	65.74	78.37	0.41753	2.216	5.31	225.5	65.74	78.98	9.1016e-05	1.8203	20000	182.03	65.74	79.49	6.4426e-05	1.2885	20000	128.85	65.74	79.18	0.012531	1.1507	91.8	115.08	65.74	78.88	0.002174	1.0937	503	109.37	65.74	81.82	0.18279	3.5789	19.6	358.35	65.74	81.42	0.00022922	4.5844	20000	458.44	65.74
	87.653	83.42	7.4822e-05	1.4964	20000	149.64	87.653	88.57	0.30496	1.2403	4.07	127.73	87.653	93.88	4.795e-05	0.95899	20000	95.899	87.653	83.92	5.3961e-05	1.0792	20000	107.92	87.653	88.71	0.060859	0.81129	13.3	81.357	87.653	93.86	0.045288	0.62302	13.8	62.467	87.653	84.08	0.071367	2.8022	39.3	280.31	87.653	88.93	0.00014953	2.9906	20000	299.06	87.653
	109.566	84.11	7.5265e-05	1.5053	20000	150.53	109.566	89.09	0.34692	1.245	3.59	129.25	109.566	93.95	4.7474e-05	0.94948	20000	94.948	109.566	84.27	5.5764e-05	1.1153	20000	111.53	109.566	89.12	0.067919	0.82957	12.2	83.235	109.566	93.94	0.078027	0.61844	7.93	62.335	109.566	84.37	0.13771	2.7891	20.3	279.25	109.566	89.22	0.00014868	2.9735	20000	297.35	109.566
	131.479	84.45	7.7096e-05	1.5419	20000	154.19	131.479	89.4	0.28639	1.2856	4.49	131.71	131.479	94.28	4.8162e-05	0.96323	20000	96.323	131.479	84.52	5.4283e-05	1.0857	20000	108.57	131.479	89.41	0.045706	0.89687	19.6	89.803	131.479	94.28	0.10675	0.61169	5.73	62.093	131.479	84.59	0.18367	2.9468	16	295.25	131.479	89.49	0.00015487	3.0974	20000	309.74	131.479
	153.392	84.66	7.9606e-05	1.5921	20000	159.21	153.392	89.61	0.33211	1.3078	3.94	134.93	153.392	94.54	4.9302e-05	0.98603	20000	98.603	153.392	84.7	5.821e-05	1.1642	20000	116.42	153.392	89.62	0.047362	0.81051	17.1	81.189	153.392	94.53	0.068735	0.81497	11.9	81.786	153.392	84.75	0.2205	3.0819	14	308.98	153.392	89.67	0.00016598	3.3197	20000	331.97	153.392
	175.305	84.8	8.2887e-05	1.6577	20000	165.77	175.305	89.76	0.35729	1.4732	4.12	151.59	175.305	94.7	4.9294e-05	0.98589	20000	98.589	175.305	84.82	6.2175e-05	1.2435	20000	124.35	175.305	89.76	0.10785	0.97481	9.04	98.075	175.305	94.7	0.016934	0.91693	54.1	91.709	175.305	84.85	0.28588	3.4367	12	344.86	175.305	89.8	0.00019228	3.8456	20000	384.56	175.305
	197.218	84.89	8.9405e-05	1.7881	20000	178.81	197.218	89.86	0.32043	1.6061	5.01	163.78	197.218	94.82	0.0089769	1.2958	144	129.58	197.218	84.9	6.9388e-05	1.3878	20000	138.78	197.218	89.86	0.073431	1.0869	14.8	108.94	197.218	94.82	0.077096	0.99203	12.9	99.502	197.218	84.92	0.35114	3.9045	11.1	392.03	197.218	89.89	0.00022862	4.5724	20000	457.24	197.218
	219.131	84.96	9.7809e-05	1.9562	20000	195.62	219.131	89.93	0.40123	1.7233	4.29	176.94	219.131	94.9	0.24245	2.0043	8.27	201.89	219.131	84.96	7.7274e-05	1.5455	20000	154.55	219.131	89.93	0.14902	1.3217	8.87	133	219.131	94.9	0.20492	1.4763	7.2	149.05	219.131	84.97	0.44492	4.5177	10.2	453.96	219.131	89.95	0.083277	5.7285	68.8	572.91	219.131
	241.044	84.99	0.00011027	2.2053	20000	220.53	241.044	89.97	0.38391	1.6753	4.36	171.88	241.044	94.96	2.5538	4.384	1.72	507.36	241.044	84.99	8.4937e-05	1.6987	20000	169.87	241.044	89.98	0.29135	1.8723	6.43	189.49	241.044	94.95	1.2937	3.8723	2.99	408.27	241.044	85	0.63801	5.2947	8.3	533.3	241.044	89.99	0.43935	7.2769	16.6	729.01	241.044
	262.957	85.02	0.00012571	2.5141	20000	251.41	262.957	90	0.42399	1.9997	4.72	204.41	262.957	94.99	7.5443	7.4617	0.989	1061.1	262.957	85.01	9.2499e-05	1.85	20000	185	262.957	90	0.39679	2.6195	6.6	264.93	262.957	94.99	24.78	15.158	0.612	2904.9	262.957	85.01	0.77683	6.2611	8.06	630.92	262.957	90.01	1.0225	9.2865	9.08	934.26	262.957
	284.87	85.04	0.056758	2.7406	48.3	274.12	284.87	90.03	0.59095	2.2373	3.79	231.4	284.87	95.01	16.791	11.697	0.697	2046.4	284.87	85.03	0.00011096	2.2192	20000	221.92	284.87	90.02	0.82224	4.004	4.87	408.76	284.87	95.01	75.286	30.57	0.406	8125.6	284.87	85.03	0.9038	7.3105	8.09	736.61	284.87	90.02	1.5163	11.585	7.64	1168.4	284.87
	306.783	85.04	0.14178	2.9686	20.9	297.2	306.783	90.03	0.72623	3.0664	4.22	315.13	306.783	95.03	36.337	16.558	0.456	3993.2	306.783	85.04	0.00013165	2.633	20000	263.3	306.783	90.03	2.5378	7.1539	2.82	759.07	306.783	95.03	114.58	44.301	0.387	12285	306.783	85.03	1.161	8.6035	7.41	868.15	306.783	90.03	2.1973	14.242	6.48	1441.1	306.783
	328.696	85.05	0.2461	3.3466	13.6	335.57	328.696	90.04	1.0908	4.0662	3.73	420.99	328.696	95.04	66.345	21.311	0.321	6968.4	328.696	85.04	0.00016309	3.2618	20000	326.18	328.696	90.04	12.375	15.913	1.29	2015.8	328.696	95.03	171.79	38.409	0.224	17603	328.696	85.04	1.4219	10.002	7.03	1010.3	328.696	90.04	3.1257	17.659	5.65	1793.4	328.696
	350.609	85.05	0.41295	3.9353	9.53	395.69	350.609	90.04	1.7164	5.5271	3.22	578.74	350.609	95.04	112.08	29.549	0.264	11591	350.609	85.04	0.18277	4.0128	22	401.69	350.609	90.04	50.75	26.17	0.516	5710.1	350.609	95.04	203.3	40.461	0.199	20729	350.609	85.03	1.7984	11.834	6.58	1197	350.609	90.04	4.7354	21.811	4.61	2231.9	350.609
	372.522	85.05	0.58466	4.5471	7.78	458.45	372.522	90.04	3.3774	8.0971	2.4	877.33	372.522	95.05	172.87	40.044	0.232	17744	372.522	85.04	0.56544	5.1373	9.09	516.84	372.522	90.05	107.04	33.988	0.318	11231	372.522	95.04	233.96	44.186	0.189	23810	372.522	85.03	2.2533	13.811	6.13	1399.3	372.522	90.04	7.2245	27.401	3.79	2833.7	372.522
	394.435	85.05	0.94499	5.7463	6.08	582.35	394.435	90.04	6.9316	11.701	1.69	1360	394.435	95.04	262.42	51.987	0.198	26752	394.435	85.04	1.0228	6.5171	6.37	659.68	394.435	90.04	183.44	42.669	0.233	18834	394.435	95.05	282.01	47.451	0.168	28598	394.435	85.03	2.8394	16.22	5.71	1646.7	394.435	90.04	11.681	35.874	3.07	3772.8	394.435
	416.348	85.05	1.3893	7.0086	5.04	714.49	416.348	90.04	13.31	16.822	1.26	2145.1	416.348	95.04	386.92	66.215	0.171	39254	416.348	85.04	1.8255	8.4665	4.64	866.11	416.348	90.04	239.57	48.162	0.201	24437	416.348	95.05	346.31	54.298	0.157	35054	416.348	85.03	3.6405	19.04	5.23	1938.5	416.348	90.03	19.846	48.657	2.45	5254.9	416.348
	438.261	85.04	2.0159	8.3937	4.16	863.24	438.261	90.04	24.93	24.209	0.971	3475	438.261	95.04	554.63	80.603	0.145	56046	438.261	85.04	3.3914	11.647	3.43	1213.1	438.261	90.04	266.72	48.116	0.18	27102	438.261	95.05	432.53	65.599	0.152	43747	438.261	85.03	4.7832	22.643	4.73	2314.3	438.261	90.03	34.341	66.649	1.94	7497.6	438.261
	460.174	85.04	2.7029	10.055	3.72	1041.2	460.174	90.04	47.145	34.526	0.732	5843.6	460.174	95.04	774.94	98.406	0.127	78117	460.174	85.03	8.0853	17.622	2.18	1938.8	460.174	90.03	289.11	53.153	0.184	29396	460.174	95.04	540.63	78.376	0.145	54629	460.174	85.02	6.2953	27.085	4.3	2780.7	460.174	90.03	59.776	91.052	1.52	10892	460.174
	482.088	85.03	3.7066	12.065	3.25	1262.1	482.088	90.03	88.021	45.927	0.522	9928.2	482.088	95.04	1052	118.62	0.113	105870	482.088	85.03	21.511	26.469	1.23	3410.7	482.088	90.03	312.29	55.411	0.177	31717	482.088	95.04	676.56	93.525	0.138	68300	482.088	85.02	8.3386	32.652	3.92	3370	482.088	90.03	101.64	122.1	1.2	15887	482.088
	504.001	85.02	4.9657	14.339	2.89	1517.5	504.001	90.03	149.96	55.555	0.37	15992	504.001	95.03	1393.1	143.48	0.103	140050	504.001	85.03	49.53	35.908	0.725	6117.7							504.001	95.03	854.3	106.37	0.125	86090	504.001	85.01	11.125	39.656	3.56	4118.7	504.001	90.03	165.44	157.99	0.955	22876	504.001
	525.914	85.03	6.6209	16.881	2.55	1813.3	525.914	90.03	228.6	63.014	0.276	23713	525.914	95.03	1804.8	171.25	0.0949	181290	525.914	85.03	93.965	43.703	0.465	10363													525.914	85.02	15.346	48.576	3.17	5094.2	525.914	90.02	254.8	198.58	0.779	32304	525.914
	547.827	85.02	8.9888	20.104	2.24	2202.2	547.827	90.02	326.53	69.868	0.214	33392	547.827	95.03	2288.7	203.44	0.0889	229770	547.827	85.02	152.93	51.973	0.34	16152													547.827	85.01	21.78	60.068	2.76	6389.4	547.827	90.02	382.75	252	0.658	45827	547.827
	569.74	85.02	12.363	24.274	1.96	2724.1	569.74	90.02	446.92	77.891	0.174	45366	569.74	95.03	2845.9	237.03	0.0833	285580	569.74	85.02	224.7	62.334	0.277	23318													569.74	85.02	31.537	74.651	2.37	8104	569.74	90.01	573.26	322.63	0.563	65781	569.74
	591.653	85.02	17.995	29.901	1.66	3489.8	591.653	90.02	577.38	85.839	0.149	58372	591.653	95.03	3464.1	270.43	0.0781	347460	591.653	85.02	301.02	73.534	0.244	30987													591.653	85.01	45.663	92.384	2.02	10305	591.653	90.01	847.56	403.32	0.476	93863	591.653
	613.566	85.01	27.663	38.584	1.39	4747.6	613.566	90.02	721.31	92.85	0.129	72726	613.566	95.02	4146.4	306.62	0.0739	415770	613.566	85.02	373.86	84.465	0.226	38329													613.566	85.01	64.612	112.83	1.75	13002	613.566	90.01	1230	487.2	0.396	132300	613.566
	635.479	85.01	46.492	50.358	1.08	6853.8	635.479	90.02	886.5	101.71	0.115	89232	635.479	95.02	4872.3	339.16	0.0696	488410	635.479	85.01	439.37	94.167	0.214	44935													635.479	85.01	89.48	137.43	1.54	16399	635.479	90.01	1718.1	568.02	0.331	180960
	657.392	85.01	80.024	63.368	0.792	10207							657.392	95.02	5644.9	373.88	0.0662	565730	657.392	85.01	498.83	99.387	0.199	50864													657.392	85.01	122.35	167.91	1.37	20775	657.392	90.01	2299	642.77	0.28	238710
	679.305	85.01	129.69	75.712	0.584	15017							679.305	95.02	6460.8	409.3	0.0634	647370	679.305	85.01	568.28	104.47	0.184	57780													679.305	85.01	166.3	205.19	1.23	26412	679.305	90.01	2966.3	722.38	0.244	305300
	701.218	85.01	194.5	87.719	0.451	21336							701.218	95.02	7319.2	445.14	0.0608	733270																			701.218	85.01	225.62	249.31	1.1	33624	701.218	90.01	3773.8	843.34	0.223	386690
	723.131	85.01	273.42	99.743	0.365	29105							723.131	95.01	8210	481.78	0.0587	822410																			723.131	85.01	304.38	297.89	0.979	42589	723.131	90.01	4711.4	971.79	0.206	481060
	745.044	85.01	366.04	111.01	0.303	38250							745.044	95.01	9121.3	519.73	0.057	913610																			745.044	85.01	407.62	346.13	0.849	53475
	766.957	85.01	471.85	120.98	0.256	48712							766.957	95.01	10045	558.48	0.0556	1006100																			766.957	85.01	532.28	386.38	0.726	65773
	788.87	85	589.74	129.79	0.22	60385							788.87	95.01	10999	597.43	0.0543	1101600																			788.87	85	689.27	425.25	0.617	80990
	810.783	85.01	718.4	137.73	0.192	73148							810.783	95.01	11955	638.15	0.0534	1197200																			810.783	85.01	881.24	466.53	0.529	99712
	832.696	85.01	856.84	145.09	0.169	86904							832.696	95.01	12914	679.6	0.0526	1293200																			832.696	85.01	1126.1	518.47	0.46	123970
	854.609	85	1004.3	152.34	0.152	101580							854.609	95.01	13873	721.85	0.052	1389200																			854.609	85	1417.6	575.08	0.406	152980
	876.522	85.01	1160.3	159.82	0.138	117130							876.522	95.01	14821	765.29	0.0516	1484100																			876.522	85	1750.3	637.99	0.365	186290
	898.435	85	1324.3	167.72	0.127	133480							898.435	95	15770	810.44	0.0514	1579000																			898.435	85	2131.8	703.57	0.33	224490
	920.348	85	1496	176.15	0.118	150640							920.348	95	16711	856.61	0.0513	1673300
	942.261	85	1676	185.56	0.111	168630							942.261	95	17640	905.38	0.0513	1766300
	964.174	85	1867.2	196.51	0.105	187750							964.174	95.01	18556	954.73	0.0514	1858100
	986.087	85	2068.2	207.81	0.1	207860							986.087	95	19451	1003.9	0.0516	1947700
	1008	85	2284	221.24	0.0969	229470							1008	95	20335	1057.2	0.052	2036300
	1029.91	85	2512.1	235.29	0.0937	252310							1029.91	95	21204	1110.8	0.0524	2123300
	1051.83	85	2750.6	250.27	0.091	276200							1051.83	95	22065	1167	0.0529	2209600
	1073.74	85	3000.8	265.85	0.0886	301260							1073.74	95	22904	1222.2	0.0534	2293700
	1095.65	85	3259.8	282.3	0.0866	327200							1095.65	95	23700	1279	0.054	2373400
	1117.57	85	3530.4	299.72	0.0849	354310							1117.57	95	24495	1337.5	0.0546	2453100
	1139.48	85	3810.3	318.11	0.0835	382350							1139.48	95	25272	1398.3	0.0553	2531100
													1161.39	95	26035	1460.9	0.0561	2607600
													1183.31	95	26785	1526.4	0.057	2682800
													1205.22	95	27520	1594.9	0.058	2756600
													1227.13	95	28239	1664.5	0.0589	2828800
													1249.04	95	28942	1733.2	0.0599	2899400
													1270.96	95	29621	1804.1	0.0609	2967600
													1292.87	95	30296	1877.5	0.062	3035400
													1314.78	95	30962	1953.8	0.0631	3102400
													1336.7	95	31608	2031.1	0.0643	3167400
													1358.61	95	32243	2109.9	0.0654	3231200
													1380.52	95	32860	2191.4	0.0667	3293300
													1402.44	95	33468	2275.1	0.068	3354500
													1424.35	95	34062	2361.1	0.0693	3414300
													1446.26	95	34656	2448.8	0.0707	3474300
													1468.17	95	35234	2537.6	0.072	3532500
													1490.09	95	35809	2627.6	0.0734	3590500
[truncated: 59 more columns]

## Sheet: Table 3A_5_exp. fit parameter
EXPONENTIAL FIT	EXP2MOD1	y = aebx
ADHESIVE	Fru-BHT					Fru-HMF(5%)-BHT					Fru-HMF(50%)-BHT					Fru-HMDA					Fru-HMF(5%)-HMDA					Fru-HMF(50%)-HMDA
	VALUE	STANDARD ERROR	t-VALUE	p.>|t|	DEPENDENCE	VALUE	STANDARD ERROR	t-VALUE	p.>|t|	DEPENDENCE	VALUE	STANDARD ERROR	t-VALUE	p.>|t|	DEPENDENCE	VALUE	STANDARD ERROR	t-VALUE	p.>|t|	DEPENDENCE	VALUE	STANDARD ERROR	t-VALUE	p.>|t|	DEPENDENCE	VALUE	STANDARD ERROR	t-VALUE	p.>|t|	DEPENDENCE
exp. fit 85°C:
a	38.3252	6.05743	6.32698	0.00319	0.98945	71.3837	11.3649	6.28108	0.0015	0.98514	132.455	27.6817	4.78493	0.00874	0.98572	292.331	41.0849	7.11529	0.000387512	0.98684	1113.36	80.9457	13.7544	0.000161897	0.98206	10.4923	0.46334	22.6451	1.53185e-08	0.99539
b	0.00873	0.000309336	28.2137	9.39031e-06	0.98945	0.00756	0.000315942	23.9436	2.36742e-06	0.98514	0.00743	0.000414988	17.8947	5.73141e-05	0.98572	0.00664	0.000228291	29.0803	1.09559e-07	0.98684	0.00873	0.000185572	47.0454	1.22117e-06	0.98206	0.01076	6.91369e-05	155.644	3.33067e-15	0.99539
exp. fit 90°C:
a	20.3111	7.53156	2.69681	0.22606	0.99277	38.799	9.74333	3.98211	0.05766	0.98332	50.0414	20.3954	2.45356	0.13362	0.99078	28.4663	10.8364	2.62692	0.11949	0.9918	59.9568	17.5114	3.42386	0.1809	0.99559	4.23282	0.92287	4.58659	0.01013	0.99641
b	0.01331	0.00107	12.47	0.05094	0.99277	0.00943	0.000745446	12.6475	0.00619	0.98332	0.01104	0.00102	10.868	0.00836	0.99078	0.01175	0.000944284	12.4451	0.00639	0.9918	0.01464	0.000713537	20.5237	0.03099	0.99559	0.0171	0.000529326	32.305	5.47396e-06	0.99641
exp. fit 95°C:
a	0.10927	0.01615	6.76626	0.02115	0.99962	11.0627	3.21104	3.44519	0.17984	0.99217	57.2373	19.2406	2.97482	0.20645	0.98898	0.13785	0.20746	0.66448	0.62663	0.99893	2.68043	0.49504	5.41462	0.11626	0.99906	0.2958	0.10396	2.84535	0.10451	0.99918
b	0.03612	0.000411367	87.8109	0.000129664	0.99962	0.01551	0.000998245	15.5344	0.04092	0.99217	0.01297	0.00117	11.0832	0.05728	0.98898	0.02535	0.00361	7.02902	0.08997	0.99893	0.0317	0.000618143	51.2808	0.01241	0.99906	0.02994	0.000980479	30.5371	0.00107	0.99918
ADHESIVE	Fru-BHT			Fru-HMF(5%)-BHT			Fru-HMF(50%)-BHT			Fru-HMDA			Fru-HMF(5%)-HMDA			Fru-HMF(50%)-HMDA
TEMPERATURE	85°C	90°C	95°C	85°C	90°C	95°C	85°C	90°C	95°C	85°C	90°C	95°C	85°C	90°C	95°C	85°C	90°C	95°C
NUMBER OF DATAPOINTS	6	3	4	7	4	3	6	4	3	8	4	3	3	3	3	10	6	4
DEGREE OF FREEDOM	4	1	2	5	2	1	4	2	1	6	2	1	1	1	1	8	4	2
ERROR SUM OF SQUARES	7385.55	7379.07	19570.7	11345.5	2052.02	1046.84	56163.3	55277.6	12278.7	258187	24573.2	0.1268	85631	357668	42695.3	2014.2	6064	20860.3
PEARSON R	29542.2	7379.07	39141.4	56727.7	4104.03	1046.84	224653	110555	12278.7	1549120	49146.5	0.97813	85631	357668	42695.3	16113.6	24256	41720.6
R-SQUARE (COD)	0.9973	0.99621	0.99998	0.99523	0.99174	0.9979	0.9923	0.99004	0.99508	0.9961	0.99284	0.95674	0.99486	0.99873	0.99994	0.99989	0.99892	0.99969
COR. R-SQUARE	0.99663	0.99241	0.99996	0.99428	0.98761	0.99581	0.99037	0.98505	0.99016	0.99545	0.98925	0.91347	0.98972	0.99746	0.99988	0.99988	0.99866	0.99953

## Sheet: Table 3A_4_exp. fit of data
EXPONENTIAL FIT																		EXPONENTIAL FIT
Fructose-BHT						Fructose-HMF(5%)-BHT						Fructose-HMF(50%)-BHT						Fructose-BHT						Fructose-HMF(5%)-BHT						Fructose-HMF(50%)-BHT
Temperature: 85°C		90°C		95°C		85°C		90°C		95°C		85°C		90°C		95°C		Temperature: 85°C		90°C		95°C		85°C		90°C		95°C		85°C		90°C		95°C
Time (fit)	ln viscosity	Time (fit)	ln viscosity	Time (fit)	ln viscosity	Time (fit)	ln viscosity	Time (fit)	ln viscosity	Time (fit)	ln viscosity	Time (fit)	ln viscosity	Time (fit)	ln viscosity	Time (fit)	ln viscosity	Time (fit)	ln viscosity	Time (fit)	ln viscosity	Time (fit)	ln viscosity	Time (fit)	ln viscosity	Time (fit)	ln viscosity	Time (fit)	ln viscosity	Time (fit)	ln viscosity	Time (fit)	ln viscosity	Time (fit)	ln viscosity
[s]	[-]	[s]	[-]	[s]	[-]	[s]	[-]	[s]	[-]	[s]	[-]	[s]	[-]	[s]	[-]	[s]	[-]	[s]	[-]	[s]	[-]	[s]	[-]	[s]	[-]	[s]	[-]	[s]	[-]	[s]	[-]	[s]	[-]	[s]	[-]
240	311.287	240	494.966	180	72.828	180	278.587	180	211.758	180	180.344	240	787.221	240	707.517	180	590.977	240	1438.26	240	477.776	300	277.094	120	3174.07	300	4851.06	180	805.753	120	38.1655	120	32.9456	180	64.8005
240.3	312.104	240.12	495.758	180.18	73.3036	180.36	279.348	180.18	212.118	180.12	180.68	240.3	788.978	240.18	708.925	180.12	591.898	240.42	1442.28	240.18	478.789	300.12	277.939	120.3	3182.4	300.12	4859.6	180.12	808.827	120.541	38.3882	120.3	33.1152	180.18	65.1511
240.601	312.923	240.24	496.551	180.36	73.7822	180.721	280.111	180.36	212.478	180.24	181.017	240.601	790.74	240.36	710.336	180.24	592.821	240.841	1446.32	240.36	479.804	300.24	278.787	120.601	3190.76	300.24	4868.16	180.24	811.912	121.081	38.6121	120.601	33.2857	180.36	65.5035
240.901	313.744	240.36	497.345	180.541	74.264	181.081	280.875	180.541	212.84	180.36	181.354	240.901	792.505	240.541	711.751	180.36	593.745	241.261	1450.36	240.541	480.821	300.36	279.637	120.901	3199.13	300.36	4876.73	180.36	815.01	121.622	38.8373	120.901	33.457	180.541	65.8578
241.201	314.568	240.48	498.141	180.721	74.7489	181.441	281.642	180.721	213.201	180.48	181.693	241.201	794.274	240.721	713.167	180.48	594.671	241.682	1454.41	240.721	481.84	300.48	280.49	121.201	3207.53	300.48	4885.31	180.48	818.119	122.162	39.0639	121.201	33.6293	180.721	66.2141
241.501	315.393	240.601	498.938	180.901	75.237	181.802	282.411	180.901	213.564	180.601	182.031	241.501	796.048	240.901	714.587	180.601	595.598	242.102	1458.48	240.901	482.861	300.601	281.346	121.501	3215.95	300.601	4893.91	180.601	821.24	122.703	39.2918	121.501	33.8024	180.901	66.5722
241.802	316.221	240.721	499.736	181.081	75.7283	182.162	283.182	181.081	213.927	180.721	182.371	241.802	797.825	241.081	716.01	180.721	596.527	242.523	1462.55	241.081	483.885	300.721	282.204	121.802	3224.39	300.721	4902.53	180.721	824.373	123.243	39.521	121.802	33.9764	181.081	66.9324
242.102	317.051	240.841	500.535	181.261	76.2228	182.523	283.955	181.261	214.291	180.841	182.711	242.102	799.606	241.261	717.435	180.841	597.457	242.943	1466.64	241.261	484.911	300.841	283.065	122.102	3232.86	300.841	4911.16	180.841	827.518	123.784	39.7515	122.102	34.1514	181.261	67.2944
242.402	317.883	240.961	501.336	181.441	76.7205	182.883	284.73	181.441	214.655	180.961	183.051	242.402	801.391	241.441	718.863	180.961	598.389	243.363	1470.74	241.441	485.938	300.961	283.928	122.402	3241.35	300.961	4919.81	180.961	830.675	124.324	39.9834	122.402	34.3272	181.441	67.6584
242.703	318.717	241.081	502.138	181.622	77.2215	183.243	285.507	181.622	215.02	181.081	183.393	242.703	803.18	241.622	720.294	181.081	599.321	243.784	1474.85	241.622	486.968	301.081	284.794	122.703	3249.85	301.081	4928.47	181.081	833.844	124.865	40.2167	122.703	34.5039	181.622	68.0244
243.003	319.554	241.201	502.941	181.802	77.7257	183.604	286.286	181.802	215.386	181.201	183.735	243.003	804.974	241.802	721.728	181.201	600.256	244.204	1478.97	241.802	488.001	301.201	285.663	123.003	3258.39	301.201	4937.15	181.201	837.025	125.405	40.4513	123.003	34.6816	181.802	68.3924
243.303	320.392	241.321	503.745	181.982	78.2333	183.964	287.068	181.982	215.752	181.321	184.077	243.303	806.771	241.982	723.165	181.321	601.192	244.625	1483.11	241.982	489.035	301.321	286.534	123.303	3266.94	301.321	4945.84	181.321	840.218	125.946	40.6873	123.303	34.8601	181.982	68.7623
243.604	321.233	241.441	504.551	182.162	78.7441	184.324	287.851	182.162	216.119	181.441	184.42	243.604	808.572	242.162	724.604	181.441	602.129	245.045	1487.25	242.162	490.072	301.441	287.408	123.604	3275.52	301.441	4954.55	181.441	843.423	126.486	40.9246	123.604	35.0396	182.162	69.1343
243.904	322.076	241.562	505.358	182.342	79.2583	184.685	288.637	182.342	216.486	181.562	184.764	243.904	810.377	242.342	726.047	181.562	603.068	245.465	1491.41	242.342	491.111	301.562	288.285	123.904	3284.11	301.562	4963.27	181.562	846.641	127.027	41.1634	123.904	35.22	182.342	69.5083
244.204	322.921	241.682	506.167	182.523	79.7758	185.045	289.425	182.523	216.854	181.682	185.109	244.204	812.186	242.523	727.492	181.682	604.008	245.886	1495.58	242.523	492.151	301.682	289.164	124.204	3292.74	301.682	4972.01	181.682	849.871	127.568	41.4035	124.204	35.4013	182.523	69.8843
244.505	323.769	241.802	506.976	182.703	80.2968	185.405	290.215	182.703	217.223	181.802	185.454	244.505	813.999	242.703	728.94	181.802	604.95	246.306	1499.76	242.703	493.195	301.802	290.046	124.504	3301.38	301.802	4980.76	181.802	853.113	128.108	41.645	124.504	35.5836	182.703	70.2623
244.805	324.618	241.922	507.787	182.883	80.8211	185.766	291.007	182.883	217.592	181.922	185.8	244.805	815.817	242.883	730.391	181.922	605.893	246.727	1503.95	242.883	494.24	301.922	290.93	124.805	3310.05	301.922	4989.53	181.922	856.368	128.649	41.8879	124.805	35.7667	182.883	70.6424
245.105	325.47	242.042	508.599	183.063	81.3488	186.126	291.802	183.063	217.962	182.042	186.146	245.105	817.638	243.063	731.845	182.042	606.838	247.147	1508.15	243.063	495.288	302.042	291.818	125.105	3318.74	302.042	4998.32	182.042	859.635	129.189	42.1323	125.105	35.9509	183.063	71.0245
245.405	326.324	242.162	509.413	183.243	81.88	186.486	292.598	183.243	218.333	182.162	186.493	245.405	819.464	243.243	733.302	182.162	607.784	247.568	1512.37	243.243	496.338	302.162	292.708	125.405	3327.45	302.162	5007.12	182.162	862.914	129.73	42.3781	125.405	36.136	183.243	71.4087
245.706	327.181	242.282	510.228	183.423	82.4147	186.847	293.397	183.423	218.704	182.282	186.841	245.706	821.293	243.423	734.762	182.282	608.732	247.988	1516.6	243.423	497.39	302.282	293.601	125.706	3336.18	302.282	5015.93	182.282	866.206	130.27	42.6253	125.706	36.322	183.423	71.795
246.006	328.039	242.402	511.044	183.604	82.9528	187.207	294.198	183.604	219.076	182.402	187.189	246.006	823.127	243.604	736.224	182.402	609.681	248.408	1520.83	243.604	498.444	302.402	294.496	126.006	3344.94	302.402	5024.77	182.402	869.51	130.811	42.874	126.006	36.509	183.604	72.1833
246.306	328.9	242.523	511.861	183.784	83.4945	187.568	295.001	183.784	219.448	182.523	187.538	246.306	824.964	243.784	737.69	182.523	610.631	248.829	1525.08	243.784	499.5	302.523	295.394	126.306	3353.72	302.523	5033.61	182.523	872.828	131.351	43.1241	126.306	36.697	183.784	72.5738
246.607	329.763	242.643	512.68	183.964	84.0397	187.928	295.806	183.964	219.821	182.643	187.888	246.607	826.806	243.964	739.158	182.643	611.583	249.249	1529.35	243.964	500.559	302.643	296.295	126.607	3362.53	302.643	5042.47	182.643	876.157	131.892	43.3756	126.607	36.8859	183.964	72.9664
246.907	330.629	242.763	513.5	184.144	84.5884	188.288	296.614	184.144	220.195	182.763	188.238	246.907	828.652	244.144	740.63	182.763	612.537	249.67	1533.62	244.144	501.62	302.763	297.199	126.907	3371.35	302.763	5051.35	182.763	879.5	132.432	43.6287	126.907	37.0758	184.144	73.3611
247.207	331.496	242.883	514.321	184.324	85.1408	188.649	297.424	184.324	220.569	182.883	188.589	247.207	830.502	244.324	742.104	182.883	613.492	250.09	1537.91	244.324	502.684	302.883	298.106	127.207	3380.2	302.883	5060.25	182.883	882.855	132.973	43.8832	127.207	37.2667	184.324	73.7579
247.508	332.366	243.003	515.144	184.505	85.6967	189.009	298.235	184.505	220.944	183.003	188.941	247.508	832.356	244.505	743.581	183.003	614.449	250.511	1542.21	244.505	503.749	303.003	299.015	127.508	3389.08	303.003	5069.16	183.003	886.223	133.514	44.1392	127.508	37.4585	184.505	74.1569
247.808	333.239	243.123	515.968	184.685	86.2563	189.369	299.05	184.685	221.32	183.123	189.293	247.808	834.214	244.685	745.062	183.123	615.407	250.931	1546.52	244.685	504.817	303.123	299.927	127.808	3397.97	303.123	5078.08	183.123	889.604	134.054	44.3967	127.808	37.6514	184.685	74.558
248.108	334.113	243.243	516.793	184.865	86.8196	189.73	299.866	184.865	221.696	183.243	189.646	248.108	836.077	244.865	746.545	183.243	616.366	251.351	1550.84	244.865	505.887	303.243	300.842	128.108	3406.89	303.243	5087.02	183.243	892.998	134.595	44.6557	128.108	37.8452	184.865	74.9613
248.408	334.99	243.363	517.62	185.045	87.3865	190.09	300.684	185.045	222.073	183.363	190	248.408	837.943	245.045	748.031	183.363	617.327	251.772	1555.17	245.045	506.959	303.363	301.759	128.408	3415.84	303.363	5095.98	183.363	896.404	135.135	44.9162	128.408	38.0401	185.045	75.3668
248.709	335.869	243.483	518.448	185.225	87.9571	190.45	301.505	185.225	222.451	183.483	190.354	248.709	839.814	245.225	749.52	183.483	618.29	252.192	1559.52	245.225	508.034	303.483	302.68	128.709	3424.8	303.483	5104.95	183.483	899.824	135.676	45.1782	128.709	38.2359	185.225	75.7745
249.009	336.751	243.604	519.277	185.405	88.5314	190.811	302.328	185.405	222.829	183.604	190.709	249.009	841.689	245.405	751.012	183.604	619.254	252.613	1563.88	245.405	509.111	303.604	303.603	129.009	3433.8	303.604	5113.94	183.604	903.257	136.216	45.4417	129.009	38.4327	185.405	76.1844
249.309	337.634	243.724	520.108	185.586	89.1095	191.171	303.154	185.586	223.208	183.724	191.064	249.309	843.568	245.586	752.507	183.724	620.219	253.033	1568.25	245.586	510.19	303.724	304.529	129.309	3442.81	303.724	5122.94	183.724	906.703	136.757	45.7068	129.309	38.6306	185.586	76.5965
249.61	338.52	243.844	520.94	185.766	89.6914	191.532	303.981	185.766	223.587	183.844	191.42	249.61	845.451	245.766	754.005	183.844	621.186	253.453	1572.63	245.766	511.271	303.844	305.458	129.61	3451.85	303.844	5131.96	183.844	910.162	137.297	45.9735	129.61	38.8295	185.766	77.0109
249.91	339.409	243.964	521.773	185.946	90.2771	191.892	304.811	185.946	223.968	183.964	191.777	249.91	847.339	245.946	755.506	183.964	622.155	253.874	1577.03	245.946	512.355	303.964	306.389	129.91	3460.91	303.964	5141	183.964	913.634	137.838	46.2416	129.91	39.0294	185.946	77.4274
250.21	340.299	244.084	522.608	186.126	90.8666	192.252	305.643	186.126	224.348	184.084	192.135	250.21	849.231	246.126	757.01	184.084	623.125	254.294	1581.44	246.126	513.441	304.084	307.324	130.21	3469.99	304.084	5150.05	184.084	917.119	138.378	46.5114	130.21	39.2303	186.126	77.8463
250.511	341.192	244.204	523.444	186.306	91.4599	192.613	306.477	186.306	224.73	184.204	192.493	250.511	851.127	246.306	758.517	184.204	624.096	254.715	1585.86	246.306	514.529	304.204	308.261	130.511	3479.1	304.204	5159.12	184.204	920.618	138.919	46.7827	130.511	39.4323	186.306	78.2674
250.811	342.088	244.324	524.281	186.486	92.0571	192.973	307.314	186.486	225.112	184.324	192.852	250.811	853.027	246.486	760.027	184.324	625.069	255.135	1590.29	246.486	515.62	304.324	309.201	130.811	3488.24	304.324	5168.2	184.324	924.13	139.459	47.0556	130.811	39.6353	186.486	78.6907
251.111	342.986	244.444	525.119	186.667	92.6582	193.333	308.153	186.667	225.495	184.444	193.212	251.111	854.931	246.667	761.54	184.444	626.044	255.556	1594.73	246.667	516.713	304.444	310.144	131.111	3497.39	304.444	5177.3	184.444	927.656	140	47.3302	131.111	39.8394	186.667	79.1164
251.411	343.886	244.565	525.959	186.847	93.2632	193.694	308.994	186.847	225.878	184.565	193.572	251.411	856.84	246.847	763.056	184.565	627.02	255.976	1599.19	246.847	517.808	304.565	311.09	131.411	3506.58	304.565	5186.41	184.565	931.195	140.541	47.6063	131.411	40.0445	186.847	79.5444
251.712	344.788	244.685	526.801	187.027	93.8722	194.054	309.838	187.027	226.262	184.685	193.933	251.712	858.753	247.027	764.575	184.685	627.998	256.396	1603.66	247.027	518.906	304.685	312.039	131.712	3515.78	304.685	5195.54	184.685	934.747	141.081	47.884	131.712	40.2506	187.027	79.9747
252.012	345.693	244.805	527.643	187.207	94.4852	194.414	310.683	187.207	226.647	184.805	194.294	252.012	860.67	247.207	766.097	184.805	628.977	256.817	1608.14	247.207	520.006	304.805	312.991	132.012	3525.01	304.805	5204.69	184.805	938.313	141.622	48.1633	132.012	40.4579	187.207	80.4073
252.312	346.6	244.925	528.487	187.387	95.1022	194.775	311.531	187.387	227.032	184.925	194.657	252.312	862.592	247.387	767.622	184.925	629.957	257.237	1612.64	247.387	521.108	304.925	313.946	132.312	3534.26	304.925	5213.86	184.925	941.893	142.162	48.4443	132.312	40.6662	187.387	80.8422
252.613	347.51	245.045	529.333	187.568	95.7232	195.135	312.382	187.568	227.418	185.045	195.02	252.613	864.517	247.568	769.15	185.045	630.94	257.658	1617.15	247.568	522.213	305.045	314.903	132.613	3543.54	305.045	5223.04	185.045	945.486	142.703	48.7269	132.613	40.8755	187.568	81.2795
252.913	348.422	245.165	530.179	187.748	96.3482	195.495	313.235	187.748	227.805	185.165	195.383	252.913	866.447	247.748	770.681	185.165	631.923	258.078	1621.67	247.748	523.319	305.165	315.864	132.913	3552.84	305.165	5232.23	185.165	949.093	143.243	49.0111	132.913	41.0859	187.748	81.7192
253.213	349.336	245.285	531.027	187.928	96.9774	195.856	314.09	187.928	228.192	185.285	195.747	253.213	868.382	247.928	772.215	185.285	632.909	258.498	1626.2	247.928	524.429	305.285	316.827	133.213	3562.17	305.285	5241.44	185.285	952.714	143.784	49.297	133.213	41.2975	187.928	82.1612
253.514	350.253	245.405	531.877	188.108	97.6106	196.216	314.947	188.108	228.58	185.405	196.112	253.514	870.321	248.108	773.752	185.405	633.895	258.919	1630.74	248.108	525.54	305.405	317.793	133.514	3571.52	305.405	5250.67	185.405	956.348	144.324	49.5846	133.514	41.5101	188.108	82.6057
253.814	351.172	245.526	532.727	188.288	98.248	196.577	315.807	188.288	228.969	185.526	196.478	253.814	872.264	248.288	775.292	185.526	634.884	259.339	1635.3	248.288	526.654	305.526	318.763	133.814	3580.9	305.526	5259.92	185.526	959.997	144.865	49.8739	133.814	41.7238	188.288	83.0525
254.114	352.094	245.646	533.58	188.468	98.8895	196.937	316.669	188.468	229.358	185.646	196.844	254.114	874.211	248.468	776.836	185.646	635.874	259.76	1639.87	248.468	527.771	305.646	319.735	134.114	3590.3	305.646	5269.18	185.646	963.659	145.405	50.1648	134.114	41.9386	188.468	83.5018
254.414	353.018	245.766	534.433	188.649	99.5352	197.297	317.533	188.649	229.748	185.766	197.211	254.414	876.163	248.649	778.382	185.766	636.865	260.18	1644.46	248.649	528.889	305.766	320.71	134.414	3599.72	305.766	5278.45	185.766	967.335	145.946	50.4575	134.414	42.1545	188.649	83.9535
254.715	353.944	245.886	535.288	188.829	100.185	197.658	318.4	188.829	230.138	185.886	197.579	254.715	878.119	248.829	779.932	185.886	637.858	260.601	1649.05	248.829	530.01	305.886	321.688	134.715	3609.17	305.886	5287.75	185.886	971.026	146.486	50.7518	134.715	42.3715	188.829	84.4076
255.015	354.873	246.006	536.144	189.009	100.839	198.018	319.269	189.009	230.53	186.006	197.947	255.015	880.079	249.009	781.484	186.006	638.853	261.021	1653.66	249.009	531.134	306.006	322.669	135.015	3618.65	306.006	5297.06	186.006	974.73	147.027	51.0479	135.015	42.5897	189.009	84.8642
255.315	355.804	246.126	537.002	189.189	101.498	198.378	320.141	189.189	230.922	186.126	198.316	255.315	882.044	249.189	783.04	186.126	639.849	261.441	1658.28	249.189	532.26	306.126	323.654	135.315	3628.15	306.126	5306.38	186.126	978.449	147.568	51.3457	135.315	42.809	189.189	85.3233
255.616	356.738	246.246	537.861	189.369	102.161	198.739	321.015	189.369	231.314	186.246	198.686	255.616	884.013	249.369	784.599	186.246	640.846	261.862	1662.92	249.369	533.388	306.246	324.641	135.616	3637.67	306.246	5315.73	186.246	982.181	148.108	51.6452	135.616	43.0293	189.369	85.7848
255.916	357.674	246.366	538.721	189.55	102.828	199.099	321.891	189.55	231.708	186.366	199.057	255.916	885.987	249.55	786.161	186.366	641.845	262.282	1667.57	249.55	534.519	306.366	325.631	135.916	3647.22	306.366	5325.09	186.366	985.928	148.649	51.9465	135.916	43.2509	189.55	86.2488
256.216	358.613	246.486	539.583	189.73	103.499	199.459	322.77	189.73	232.101	186.486	199.428	256.216	887.965	249.73	787.726	186.486	642.846	262.703	1672.23	249.73	535.652	306.486	326.624	136.216	3656.8	306.486	5334.46	186.486	989.689	149.189	52.2495	136.216	43.4735	189.73	86.7154
256.517	359.554	246.607	540.446	189.91	104.175	199.82	323.651	189.91	232.496	186.607	199.8	256.517	889.947	249.91	789.294	186.607	643.848	263.123	1676.9	249.91	536.787	306.607	327.62	136.517	3666.4	306.607	5343.85	186.607	993.465	149.73	52.5543	136.517	43.6974	189.91	87.1845
256.817	360.498	246.727	541.31	190.09	104.855	200.18	324.534	190.09	232.891	186.727	200.172	256.817	891.934	250.09	790.865	186.727	644.852	263.544	1681.59	250.09	537.925	306.727	328.62	136.817	3676.02	306.727	5353.26	186.727	997.255	150.27	52.8609	136.817	43.9223	190.09	87.6561
257.117	361.444	246.847	542.176	190.27	105.54	200.541	325.42	190.27	233.287	186.847	200.545	257.117	893.925	250.27	792.439	186.847	645.858	263.964	1686.29	250.27	539.065	306.847	329.622	137.117	3685.67	306.847	5362.69	186.847	1001.06	150.811	53.1692	137.117	44.1484	190.27	88.1302
257.417	362.392	246.967	543.043	190.45	106.229	200.901	326.308	190.45	233.684	186.967	200.919	257.417	895.921	250.45	794.017	186.967	646.865	264.384	1691	250.45	540.208	306.967	330.627	137.417	3695.35	306.967	5372.13	186.967	1004.88	151.351	53.4794	137.417	44.3757	190.45	88.607
257.718	363.343	247.087	543.912	190.631	106.923	201.261	327.199	190.631	234.081	187.087	201.294	257.718	897.921	250.631	795.597	187.087	647.873	264.805	1695.73	250.631	541.353	307.087	331.636	137.718	3705.05	307.087	5381.59	187.087	1008.71	151.892	53.7914	137.718	44.6042	190.631	89.0863
258.018	364.297	247.207	544.782	190.811	107.621	201.622	328.092	190.811	234.479	187.207	201.669	258.018	899.926	250.811	797.181	187.207	648.883	265.225	1700.47	250.811	542.5	307.207	332.647	138.018	3714.77	307.207	5391.06	187.207	1012.56	152.432	54.1052	138.018	44.8338	190.811	89.5682
258.318	365.253	247.327	545.653	190.991	108.324	201.982	328.988	190.991	234.878	187.327	202.045	258.318	901.935	250.991	798.768	187.327	649.895	265.646	1705.22	250.991	543.65	307.327	333.662	138.318	3724.52	307.327	5400.55	187.327	1016.42	152.973	54.4208	138.318	45.0647	190.991	90.0527
258.619	366.211	247.447	546.526	191.171	109.031	202.342	329.886	191.171	235.277	187.447	202.422	258.619	903.949	251.171	800.358	187.447	650.908	266.066	1709.98	251.171	544.803	307.447	334.68	138.619	3734.3	307.447	5410.06	187.447	1020.3	153.514	54.7383	138.619	45.2967	191.171	90.5398
258.919	367.172	247.568	547.4	191.351	109.743	202.703	330.787	191.351	235.677	187.568	202.799	258.919	905.967	251.351	801.951	187.568	651.923	266.486	1714.76	251.351	545.957	307.568	335.7	138.919	3744.11	307.568	5419.59	187.568	1024.19	154.054	55.0576	138.919	45.5299	191.351	91.0296
259.219	368.136	247.688	548.276	191.532	110.459	203.063	331.69	191.532	236.078	187.688	203.177	259.219	907.989	251.532	803.548	187.688	652.94	266.907	1719.56	251.532	547.115	307.688	336.724	139.219	3753.93	307.688	5429.13	187.688	1028.1	154.595	55.3788	139.219	45.7643	191.532	91.522
259.52	369.102	247.808	549.153	191.712	111.181	203.423	332.595	191.712	236.479	187.808	203.556	259.52	910.017	251.712	805.147	187.808	653.958	267.327	1724.36	251.712	548.274	307.808	337.751	139.52	3763.79	307.808	5438.69	187.808	1032.02	155.135	55.7019	139.52	45.9999	191.712	92.017
259.82	370.071	247.928	550.031	191.892	111.907	203.784	333.503	191.892	236.881	187.928	203.936	259.82	912.048	251.892	806.75	187.928	654.977	267.748	1729.18	251.892	549.436	307.928	338.781	139.82	3773.67	307.928	5448.26	187.928	1035.96	155.676	56.0268	139.82	46.2367	191.892	92.5148
260.12	371.042	248.048	550.911	192.072	112.637	204.144	334.413	192.072	237.284	188.048	204.316	260.12	914.084	252.072	808.356	188.048	655.999	268.168	1734.02	252.072	550.601	308.048	339.815	140.12	3783.58	308.048	5457.86	188.048	1039.91	156.216	56.3536	140.12	46.4747	192.072	93.0152
260.42	372.016	248.168	551.792	192.252	113.373	204.505	335.326	192.252	237.688	188.168	204.697	260.42	916.125	252.252	809.965	188.168	657.021	268.589	1738.86	252.252	551.768	308.168	340.851	140.42	3793.51	308.168	5467.47	188.168	1043.88	156.757	56.6824	140.42	46.714	192.252	93.5184
260.721	372.992	248.288	552.675	192.432	114.113	204.865	336.241	192.432	238.092	188.288	205.079	260.721	918.17	252.432	811.577	188.288	658.046	269.009	1743.72	252.432	552.938	308.288	341.891	140.721	3803.47	308.288	5477.09	188.288	1047.86	157.297	57.013	140.721	46.9545	192.432	94.0243
261.021	373.971	248.408	553.559	192.613	114.858	205.225	337.159	192.613	238.497	188.408	205.461	261.021	920.22	252.613	813.193	188.408	659.072	269.429	1748.6	252.613	554.11	308.408	342.934	141.021	3813.45	308.408	5486.73	188.408	1051.86	157.838	57.3456	141.021	47.1962	192.613	94.5329
261.321	374.952	248.529	554.444	192.793	115.608	205.586	338.08	192.793	238.902	188.529	205.844	261.321	922.275	252.793	814.812	188.529	660.099	269.85	1753.48	252.793	555.284	308.529	343.98	141.321	3823.46	308.529	5496.39	188.529	1055.87	158.378	57.6801	141.321	47.4392	192.793	95.0442
261.622	375.936	248.649	555.331	192.973	116.363	205.946	339.003	192.973	239.308	188.649	206.228	261.622	924.334	252.973	816.434	188.649	661.129	270.27	1758.38	252.973	556.461	308.649	345.029	141.622	3833.5	308.649	5506.07	188.649	1059.9	158.919	58.0166	141.622	47.6835	192.973	95.5584
261.922	376.923	248.769	556.219	193.153	117.123	206.306	339.928	193.153	239.715	188.769	206.612	261.922	926.397	253.153	818.059	188.769	662.159	270.691	1763.3	253.153	557.641	308.769	346.081	141.922	3843.56	308.769	5515.77	188.769	1063.94	159.459	58.3551	141.922	47.9289	193.153	96.0753
262.222	377.912	248.889	557.109	193.333	117.888	206.667	340.856	193.333	240.123	188.889	206.998	262.222	928.466	253.333	819.688	188.889	663.192	271.111	1768.23	253.333	558.823	308.889	347.137	142.222	3853.65	308.889	5525.48	188.889	1068	160	58.6955	142.222	48.1757	193.333	96.595
262.523	378.904	249.009	558	193.514	118.658	207.027	341.786	193.514	240.531	189.009	207.383	262.523	930.538	253.514	821.319	189.009	664.226	271.532	1773.17	253.514	560.007	309.009	348.196	142.523	3863.77	309.009	5535.21	189.009	1072.08	160.541	59.0379	142.523	48.4237	193.514	97.1175
262.823	379.898	249.129	558.893	193.694	119.433	207.387	342.719	193.694	240.94	189.129	207.77	262.823	932.616	253.694	822.954	189.129	665.261	271.952	1778.12	253.694	561.194	309.129	349.258	142.823	3873.91	309.129	5544.95	189.129	1076.17	161.081	59.3823	142.823	48.673	193.694	97.6428
263.123	380.895	249.249	559.787	193.874	120.212	207.748	343.655	193.874	241.349	189.249	208.157	263.123	934.698	253.874	824.592	189.249	666.299	272.372	1783.09	253.874	562.384	309.249	350.323	143.123	3884.08	309.249	5554.71	189.249	1080.27	161.622	59.7287	143.123	48.9236	193.874	98.171
263.423	381.895	249.369	560.682	194.054	120.997	208.108	344.593	194.054	241.76	189.369	208.546	263.423	936.785	254.054	826.234	189.369	667.338	272.793	1788.08	254.054	563.576	309.369	351.391	143.423	3894.28	309.369	5564.49	189.369	1084.39	162.162	60.0772	143.423	49.1755	194.054	98.702
263.724	382.897	249.489	561.579	194.234	121.787	208.468	345.534	194.234	242.171	189.489	208.934	263.724	938.876	254.234	827.879	189.489	668.378	273.213	1793.08	254.234	564.771	309.489	352.463	143.724	3904.5	309.489	5574.29	189.489	1088.53	162.703	60.4276	143.724	49.4286	194.234	99.236
264.024	383.902	249.61	562.477	194.414	122.583	208.829	346.477	194.414	242.583	189.61	209.324	264.024	940.972	254.414	829.527	189.61	669.42	273.634	1798.09	254.414	565.968	309.61	353.538	144.024	3914.75	309.61	5584.11	189.61	1092.68	163.243	60.7801	144.024	49.6831	194.414	99.7728
264.324	384.909	249.73	563.377	194.595	123.383	209.189	347.423	194.595	242.995	189.73	209.714	264.324	943.073	254.595	831.178	189.73	670.464	274.054	1803.11	254.595	567.167	309.73	354.616	144.324	3925.03	309.73	5593.94	189.73	1096.85	163.784	61.1347	144.324	49.9389	194.595	100.312
264.625	385.919	249.85	564.278	194.775	124.189	209.55	348.371	194.775	243.408	189.85	210.105	264.625	945.179	254.775	832.833	189.85	671.509	274.474	1808.15	254.775	568.37	309.85	355.698	144.625	3935.33	309.85	5603.79	189.85	1101.04	164.324	61.4913	144.625	50.196	194.775	100.855
264.925	386.932	249.97	565.181	194.955	125	209.91	349.322	194.955	243.822	189.97	210.497	264.925	947.289	254.955	834.49	189.97	672.556	274.895	1813.21	254.955	569.574	309.97	356.783	144.925	3945.66	309.97	5613.65	189.97	1105.24	164.865	61.85	144.925	50.4544	194.955	101.401
265.225	387.947	250.09	566.085	195.135	125.816	210.27	350.276	195.135	244.237	190.09	210.889	265.225	949.404	255.135	836.152	190.09	673.605	275.315	1818.27	255.135	570.782	310.09	357.871	145.225	3956.02	310.09	5623.54	190.09	1109.45	165.405	62.2109	145.225	50.7142	195.135	101.949
265.526	388.966	250.21	566.99	195.315	126.638	210.631	351.232	195.315	244.652	190.21	211.283	265.526	951.523	255.315	837.816	190.21	674.655	275.736	1823.36	255.315	571.992	310.21	358.963	145.526	3966.41	310.21	5633.44	190.21	1113.68	165.946	62.5738	145.526	50.9753	195.315	102.501
265.826	389.986	250.33	567.897	195.495	127.464	210.991	352.191	195.495	245.068	190.33	211.677	265.826	953.648	255.495	839.484	190.33	675.707	276.156	1828.45	255.495	573.204	310.33	360.058	145.826	3976.82	310.33	5643.35	190.33	1117.93	166.486	62.9388	145.826	51.2377	195.495	103.055
266.126	391.01	250.45	568.806	195.676	128.297	211.351	353.152	195.676	245.484	190.45	212.071	266.126	955.777	255.676	841.155	190.45	676.76	276.577	1833.56	255.676	574.419	310.45	361.156	146.126	3987.26	310.45	5653.29	190.45	1122.2	167.027	63.306	146.126	51.5015	195.676	103.613
266.426	392.036	250.571	569.715	195.856	129.134	211.712	354.116	195.856	245.902	190.571	212.467	266.426	957.91	255.856	842.829	190.571	677.816	276.997	1838.69	255.856	575.637	310.571	362.257	146.426	3997.73	310.571	5663.24	190.571	1126.48	167.568	63.6752	146.426	51.7666	195.856	104.173
266.727	393.065	250.691	570.627	196.036	129.978	212.072	355.083	196.036	246.32	190.691	212.863	266.727	960.049	256.036	844.507	190.691	678.872	277.417	1843.83	256.036	576.857	310.691	363.362	146.727	4008.22	310.691	5673.22	190.691	1130.78	168.108	64.0467	146.727	52.0331	196.036	104.737
267.027	394.096	250.811	571.539	196.216	130.826	212.432	356.052	196.216	246.739	190.811	213.26	267.027	962.192	256.216	846.188	190.811	679.931	277.838	1848.98	256.216	578.08	310.811	364.47	147.027	4018.74	310.811	5683.2	190.811	1135.09	168.649	64.4203	147.027	52.301	196.216	105.303
267.327	395.13	250.931	572.454	196.396	131.681	212.793	357.024	196.396	247.158	190.931	213.657	267.327	964.34	256.396	847.873	190.931	680.991	278.258	1854.15	256.396	579.305	310.931	365.582	147.327	4029.29	310.931	5693.21	190.931	1139.42	169.189	64.7961	147.327	52.5703	196.396	105.873
267.628	396.167	251.051	573.369	196.577	132.541	213.153	357.998	196.577	247.578	191.051	214.056	267.628	966.493	256.577	849.561	191.051	682.053	278.679	1859.33	256.577	580.533	311.051	366.697	147.628	4039.87	311.051	5703.23	191.051	1143.77	169.73	65.1741	147.628	52.8409	196.577	106.445
267.928	397.207	251.171	574.286	196.757	133.406	213.514	358.976	196.757	247.999	191.171	214.455	267.928	968.651	256.757	851.252	191.171	683.116	279.099	1864.53	256.757	581.763	311.171	367.816	147.928	4050.47	311.171	5713.27	191.171	1148.13	170.27	65.5543	147.928	53.113	196.757	107.021
268.228	398.25	251.291	575.205	196.937	134.277	213.874	359.956	196.937	248.421	191.291	214.855	268.228	970.814	256.937	852.946	191.291	684.181	279.52	1869.74	256.937	582.997	311.291	368.937	148.228	4061.11	311.291	5723.33	191.291	1152.51	170.811	65.9367	148.228	53.3864	196.937	107.6
268.529	399.295	251.411	576.125	197.117	135.154	214.234	360.938	197.117	248.843	191.411	215.255	268.529	972.981	257.117	854.644	191.411	685.248	279.94	1874.96	257.117	584.232	311.411	370.063	148.529	4071.77	311.411	5733.41	191.411	1156.91	171.351	66.3214	148.529	53.6613	197.117	108.182
268.829	400.343	251.532	577.047	197.297	136.036	214.595	361.924	197.297	249.266	191.532	215.656	268.829	975.153	257.297	856.346	191.532	686.316	280.36	1880.21	257.297	585.471	311.532	371.191	148.829	4082.46	311.532	5743.51	191.532	1161.32	171.892	66.7083	148.829	53.9375	197.297	108.767
269.129	401.393	251.652	577.97	197.477	136.925	214.955	362.912	197.477	249.69	191.652	216.059	269.129	977.33	257.477	858.05	191.652	687.387	280.781	1885.46	257.477	586.712	311.652	372.324	149.129	4093.17	311.652	5753.62	191.652	1165.75	172.432	67.0974	149.129	54.2152	197.477	109.356
269.429	402.447	251.772	578.894	197.658	137.819	215.315	363.902	197.658	250.115	191.772	216.461	269.429	979.512	257.658	859.758	191.772	688.458	281.201	1890.73	257.658	587.955	311.772	373.459	149.429	4103.92	311.772	5763.75	191.772	1170.2	172.973	67.4888	149.429	54.4943	197.658	109.947
269.73	403.503	251.892	579.82	197.838	138.719	215.676	364.896	197.838	250.54	191.892	216.865	269.73	981.699	257.838	861.47	191.892	689.532	281.622	1896.01	257.838	589.202	311.892	374.598	149.73	4114.69	311.892	5773.9	191.892	1174.66	173.514	67.8825	149.73	54.7749	197.838	110.542
270.03	404.562	252.012	580.747	198.018	139.625	216.036	365.892	198.018	250.966	192.012	217.269	270.03	983.891	258.018	863.185	192.012	690.607	282.042	1901.31	258.018	590.451	312.012	375.741	150.03	4125.49	312.012	5784.06	192.012	1179.14	174.054	68.2785	150.03	55.0569	198.018	111.14
270.33	405.623	252.132	581.676	198.198	140.536	216.396	366.89	198.198	251.393	192.132	217.674	270.33	986.087	258.198	864.903	192.132	691.684	282.462	1906.63	258.198	591.702	312.132	376.887	150.33	4136.33	312.132	5794.24	192.132	1183.64	174.595	68.6769	150.33	55.3404	198.198	111.741
270.631	406.688	252.252	582.607	198.378	141.454	216.757	367.892	198.378	251.82	192.252	218.08	270.631	988.289	258.378	866.625	192.252	692.762	282.883	1911.96	258.378	592.956	312.252	378.036	150.631	4147.18	312.252	5804.45	192.252	1188.16	175.135	69.0775	150.631	55.6253	198.378	112.346
270.931	407.755	252.372	583.539	198.559	142.378	217.117	368.896	198.559	252.248	192.372	218.487	270.931	990.495	258.559	868.35	192.372	693.842	283.303	1917.3	258.559	594.213	312.372	379.189	150.931	4158.07	312.372	5814.67	192.372	1192.69	175.676	69.4805	150.931	55.9116	198.559	112.953
271.231	408.825	252.492	584.472	198.739	143.307	217.477	369.903	198.739	252.677	192.492	218.894	271.231	992.707	258.739	870.078	192.492	694.924	283.724	1922.66	258.739	595.473	312.492	380.346	151.231	4168.99	312.492	5824.9	192.492	1197.24	176.216	69.8858	151.231	56.1995	198.739	113.564
271.532	409.898	252.613	585.407	198.919	144.243	217.838	370.913	198.919	253.107	192.613	219.302	271.532	994.923	258.919	871.81	192.613	696.007	284.144	1928.03	258.919	596.735	312.613	381.506	151.532	4179.93	312.613	5835.16	192.613	1201.81	176.757	70.2935	151.532	56.4888	198.919	114.179
271.832	410.974	252.733	586.343	199.099	145.185	218.198	371.925	199.099	253.537	192.733	219.711	271.832	997.144	259.099	873.546	192.733	697.093	284.565	1933.42	259.099	598	312.733	382.67	151.832	4190.9	312.733	5845.43	192.733	1206.39	177.297	70.7035	151.832	56.7796	199.099	114.796
272.132	412.052	252.853	587.281	199.279	146.133	218.559	372.941	199.279	253.968	192.853	220.121	272.132	999.37	259.279	875.285	192.853	698.179	284.985	1938.83	259.279	599.267	312.853	383.837	152.132	4201.9	312.853	5855.72	192.853	1211	177.838	71.116	152.132	57.072	199.279	115.417
272.432	413.134	252.973	588.221	199.459	147.087	218.919	373.959	199.459	254.4	192.973	220.531	272.432	1001.6	259.459	877.027	192.973	699.268	285.405	1944.25	259.459	600.538	312.973	385.008	152.432	4212.94	312.973	5866.03	192.973	1215.62	178.378	71.5308	152.432	57.3658	199.459	116.042
272.733	414.218	253.093	589.161	199.64	148.048	219.279	374.98	199.64	254.832	193.093	220.942	272.733	1003.84	259.64	878.773	193.093	700.358	285.826	1949.68	259.64	601.811	313.093	386.182	152.733	4224	313.093	5876.36	193.093	1220.25	178.919	71.9481	152.733	57.6611	199.64	116.669
273.033	415.305	253.213	590.104	199.82	149.014	219.64	376.003	199.82	255.266	193.213	221.354	273.033	1006.08	259.82	880.522	193.213	701.45	286.246	1955.13	259.82	603.086	313.213	387.36	153.033	4235.08	313.213	5886.71	193.213	1224.91	179.459	72.3678	153.033	57.958	199.82	117.3
273.333	416.395	253.333	591.048	200	149.987	220	377.03	200	255.7	193.333	221.767	273.333	1008.32	260	882.275	193.333	702.544	286.667	1960.59	260	604.365	313.333	388.541	153.333	4246.2	313.333	5897.07	193.333	1229.58	180	72.79	153.333	58.2564	200	117.935
273.634	417.487	253.453	591.993	200.18	150.967	220.36	378.059	200.18	256.134	193.453	222.181	273.634	1010.58	260.18	884.032	193.453	703.639	287.087	1966.07	260.18	605.646	313.453	389.726	153.634	4257.35	313.453	5907.45	193.453	1234.27	180.541	73.2146	153.634	58.5563	200.18	118.573
273.934	418.583	253.574	592.94	200.36	151.953	220.721	379.091	200.36	256.57	193.574	222.595	273.934	1012.83	260.36	885.791	193.574	704.736	287.508	1971.57	260.36	606.929	313.574	390.915	153.934	4268.52	313.574	5917.86	193.574	1238.98	181.081	73.6417	153.934	58.8578	200.36	119.214
274.234	419.682	253.694	593.888	200.541	152.945	221.081	380.126	200.541	257.006	193.694	223.01	274.234	1015.09	260.541	887.555	193.694	705.835	287.928	1977.08	260.541	608.216	313.694	392.107	154.234	4279.73	313.694	5928.28	193.694	1243.71	181.622	74.0713	154.234	59.1608	200.541	119.859
274.535	420.783	253.814	594.838	200.721	153.943	221.441	381.163	200.721	257.443	193.814	223.426	274.535	1017.36	260.721	889.321	193.814	706.936	288.348	1982.6	260.721	609.505	313.814	393.303	154.535	4290.97	313.814	5938.71	193.814	1248.45	182.162	74.5034	154.535	59.4654	200.721	120.508
274.835	421.887	253.934	595.79	200.901	154.949	221.802	382.204	200.901	257.881	193.934	223.842	274.835	1019.63	260.901	891.092	193.934	708.038	288.769	1988.15	260.901	610.797	313.934	394.503	154.835	4302.23	313.934	5949.17	193.934	1253.21	182.703	74.938	154.835	59.7715	200.901	121.159
275.135	422.994	254.054	596.743	201.081	155.96	222.162	383.247	201.081	258.319	194.054	224.26	275.135	1021.91	261.081	892.866	194.054	709.142	289.189	1993.7	261.081	612.092	314.054	395.706	155.135	4313.52	314.054	5959.64	194.054	1258	183.243	75.3752	155.135	60.0792	201.081	121.815
275.435	424.104	254.174	597.697	201.261	156.979	222.523	384.293	201.261	258.758	194.174	224.678	275.435	1024.19	261.261	894.643	194.174	710.247	289.61	1999.27	261.261	613.389	314.174	396.913	155.435	4324.85	314.174	5970.14	194.174	1262.79	183.784	75.8149	155.435	60.3885	201.261	122.474
275.736	425.217	254.294	598.653	201.441	158.004	222.883	385.342	201.441	259.198	194.294	225.097	275.736	1026.48	261.441	896.424	194.294	711.355	290.03	2004.86	261.441	614.689	314.294	398.124	155.736	4336.2	314.294	5980.65	194.294	1267.61	184.324	76.2572	155.736	60.6994	201.441	123.136
276.036	426.333	254.414	599.611	201.622	159.036	223.243	386.394	201.622	259.639	194.414	225.516	276.036	1028.77	261.622	898.208	194.414	712.464	290.45	2010.47	261.622	615.992	314.414	399.338	156.036	4347.58	314.414	5991.18	194.414	1272.45	184.865	76.702	156.036	61.0119	201.622	123.802
276.336	427.452	254.535	600.57	201.802	160.074	223.604	387.449	201.802	260.08	194.535	225.937	276.336	1031.06	261.802	899.996	194.535	713.575	290.871	2016.09	261.802	617.298	314.535	400.556	156.336	4359	314.535	6001.72	194.535	1277.3	185.405	77.1495	156.336	61.326	201.802	124.472
276.637	428.574	254.655	601.531	201.982	161.119	223.964	388.507	201.982	260.523	194.655	226.358	276.637	1033.37	261.982	901.788	194.655	714.687	291.291	2021.72	261.982	618.606	314.655	401.778	156.637	4370.44	314.655	6012.29	194.655	1282.17	185.946	77.5995	156.637	61.6418	201.982	125.145
276.937	429.699	254.775	602.493	202.162	162.171	224.324	389.567	202.162	260.966	194.775	226.78	276.937	1035.67	262.162	903.583	194.775	715.802	291.712	2027.37	262.162	619.918	314.775	403.003	156.937	4381.91	314.775	6022.88	194.775	1287.07	186.486	78.0522	156.937	61.9591	202.162	125.822
277.237	430.826	254.895	603.457	202.342	163.23	224.685	390.631	202.342	261.409	194.895	227.203	277.237	1037.98	262.342	905.382	194.895	716.918	292.132	2033.04	262.342	621.232	314.895	404.232	157.237	4393.42	314.895	6033.48	194.895	1291.98	187.027	78.5075	157.237	62.2781	202.342	126.503
277.538	431.957	255.015	604.422	202.523	164.296	225.045	391.697	202.523	261.854	195.015	227.626	277.538	1040.3	262.523	907.184	195.015	718.036	292.553	2038.72	262.523	622.549	315.015	405.465	157.538	4404.95	315.015	6044.1	195.015	1296.91	187.568	78.9655	157.538	62.5987	202.523	127.187
277.838	433.091	255.135	605.389	202.703	165.369	225.405	392.766	202.703	262.299	195.135	228.051	277.838	1042.62	262.703	908.99	195.135	719.155	292.973	2044.42	262.703	623.868	315.135	406.702	157.838	4416.51	315.135	6054.75	195.135	1301.85	188.108	79.4262	157.838	62.921	202.703	127.875
278.138	434.227	255.255	606.357	202.883	166.449	225.766	393.838	202.883	262.745	195.255	228.476	278.138	1044.95	262.883	910.8	195.255	720.276	293.393	2050.13	262.883	625.191	315.255	407.942	158.138	4428.11	315.255	6065.41	195.255	1306.82	188.649	79.8895	158.138	63.2449	202.883	128.567
278.438	435.367	255.375	607.327	203.063	167.536	226.126	394.913	203.063	263.192	195.375	228.902	278.438	1047.29	263.063	912.613	195.375	721.399	293.814	2055.86	263.063	626.516	315.375	409.187	158.438	4439.73	315.375	6076.08	195.375	1311.8	189.189	80.3556	158.438	63.5705	203.063	129.262
278.739	436.509	255.495	608.298	203.243	168.63	226.486	395.991	203.243	263.639	195.495	229.329	278.739	1049.62	263.243	914.429	195.495	722.524	294.234	2061.61	263.243	627.844	315.495	410.435	158.739	4451.39	315.495	6086.78	195.495	1316.81	189.73	80.8243	158.739	63.8978	203.243	129.962
279.039	437.655	255.616	609.271	203.423	169.731	226.847	397.072	203.423	264.087	195.616	229.756	279.039	1051.97	263.423	916.25	195.616	723.651	294.655	2067.37	263.423	629.175	315.616	411.687	159.039	4463.07	315.616	6097.5	195.616	1321.83	190.27	81.2958	159.039	64.2268	203.423	130.665
279.339	438.803	255.736	610.246	203.604	170.839	227.207	398.156	203.604	264.536	195.736	230.185	279.339	1054.32	263.604	918.074	195.736	724.779	295.075	2073.15	263.604	630.508	315.736	412.942	159.339	4474.79	315.736	6108.23	195.736	1326.88	190.811	81.7701	159.339	64.5574	203.604	131.371
279.64	439.955	255.856	611.222	203.784	171.955	227.568	399.243	203.784	264.986	195.856	230.614	279.64	1056.67	263.784	919.901	195.856	725.909	295.495	2078.94	263.784	631.845	315.856	414.202	159.64	4486.54	315.856	6118.99	195.856	1331.94	191.351	82.2471	159.64	64.8898	203.784	132.082
279.94	441.109	255.976	612.2	203.964	173.078	227.928	400.333	203.964	265.437	195.976	231.044	279.94	1059.03	263.964	921.732	195.976	727.041	295.916	2084.75	263.964	633.184	315.976	415.465	159.94	4498.31	315.976	6129.76	195.976	1337.02	191.892	82.7269	159.94	65.2239	203.964	132.797
280.24	442.267	256.096	613.179	204.144	174.208	228.288	401.426	204.144	265.888	196.096	231.475	280.24	1061.39	264.144	923.567	196.096	728.174	296.336	2090.58	264.144	634.526	316.096	416.732	160.24	4510.12	316.096	6140.55	196.096	1342.12	192.432	83.2095	160.24	65.5597	204.144	133.515
280.541	443.428	256.216	614.16	204.324	175.345	228.649	402.522	204.324	266.34	196.216	231.906	280.541	1063.76	264.324	925.406	196.216	729.31	296.757	2096.42	264.324	635.871	316.216	418.003	160.541	4521.96	316.216	6151.37	196.216	1347.24	192.973	83.6949	160.541	65.8972	204.324	134.237
280.841	444.591	256.336	615.142	204.505	176.49	229.009	403.62	204.505	266.793	196.336	232.339	280.841	1066.14	264.505	927.248	196.336	730.447	297.177	2102.28	264.505	637.219	316.336	419.278	160.841	4533.83	316.336	6162.2	196.336	1352.38	193.514	84.1831	160.841	66.2365	204.505	134.963
281.141	445.758	256.456	616.126	204.685	177.643	229.369	404.722	204.685	267.246	196.456	232.772	281.141	1068.52	264.685	929.094	196.456	731.586	297.598	2108.16	264.685	638.57	316.456	420.557	161.141	4545.73	316.456	6173.05	196.456	1357.54	194.054	84.6742	161.141	66.5775	204.685	135.693
281.441	446.928	256.577	617.112	204.865	178.803	229.73	405.827	204.865	267.701	196.577	233.206	281.441	1070.9	264.865	930.943	196.577	732.726	298.018	2114.05	264.865	639.923	316.577	421.84	161.441	4557.67	316.577	6183.91	196.577	1362.72	194.595	85.1682	161.441	66.9202	204.865	136.427
281.742	448.101	256.697	618.099	205.045	179.97	230.09	406.935	205.045	268.156	196.697	233.641	281.742	1073.29	265.045	932.796	196.697	733.869	298.438	2119.96	265.045	641.28	316.697	423.127	161.742	4569.63	316.697	6194.8	196.697	1367.92	195.135	85.665	161.742	67.2647	205.045	137.165
282.042	449.277	256.817	619.087	205.225	181.145	230.45	408.046	205.225	268.612	196.817	234.076	282.042	1075.69	265.225	934.653	196.817	735.013	298.859	2125.89	265.225	642.639	316.817	424.417	162.042	4581.63	316.817	6205.71	196.817	1373.13	195.676	86.1647	162.042	67.611	205.225	137.907
282.342	450.456	256.937	620.078	205.405	182.328	230.811	409.16	205.405	269.068	196.937	234.513	282.342	1078.09	265.405	936.514	196.937	736.159	299.279	2131.83	265.405	644.001	316.937	425.712	162.342	4593.66	316.937	6216.63	196.937	1378.37	196.216	86.6674	162.342	67.9591	205.405	138.653
282.643	451.638	257.057	621.069	205.586	183.519	231.171	410.277	205.586	269.526	197.057	234.95	282.643	1080.5	265.586	938.378	197.057	737.307	299.7	2137.79	265.586	645.366	317.057	427.01	162.643	4605.71	317.057	6227.58	197.057	1383.63	196.757	87.173	162.643	68.309	205.586	139.403
282.943	452.823	257.177	622.063	205.766	184.717	231.532	411.396	205.766	269.984	197.177	235.388	282.943	1082.91	265.766	940.246	197.177	738.456	300.12	2143.76	265.766	646.734	317.177	428.312	162.943	4617.81	317.177	6238.54	197.177	1388.91	197.297	87.6815	162.943	68.6607	205.766	140.157
283.243	454.012	257.297	623.058	205.946	185.923	231.892	412.519	205.946	270.443	197.297	235.827	283.243	1085.33	265.946	942.118	197.297	739.608	300.541	2149.75	265.946	648.105	317.297	429.619	163.243	4629.93	317.297	6249.53	197.297	1394.21	197.838	88.193	163.243	69.0142	205.946	140.915
283.544	455.203	257.417	624.054	206.126	187.137	232.252	413.646	206.126	270.903	197.417	236.266	283.544	1087.75	266.126	943.993	197.417	740.761	300.961	2155.76	266.126	649.479	317.417	430.929	163.544	4642.08	317.417	6260.53	197.417	1399.53	198.378	88.7075	163.544	69.3695	206.126	141.678
283.844	456.398	257.538	625.053	206.306	188.359	232.613	414.775	206.306	271.364	197.538	236.707	283.844	1090.18	266.306	945.872	197.538	741.916	301.381	2161.79	266.306	650.856	317.538	432.244	163.844	4654.27	317.538	6271.55	197.538	1404.87	198.919	89.225	163.844	69.7266	206.306	142.444
284.144	457.595	257.658	626.052	206.486	189.589	232.973	415.907	206.486	271.825	197.658	237.148	284.144	1092.61	266.486	947.755	197.658	743.073	301.802	2167.83	266.486	652.235	317.658	433.562	164.144	4666.49	317.658	6282.6	197.658	1410.23	199.459	89.7455	164.144	70.0856	206.486	143.215
284.444	458.796	257.778	627.054	206.667	190.827	233.333	417.042	206.667	272.287	197.778	237.59	284.444	1095.05	266.667	949.642	197.778	744.231	302.222	2173.89	266.667	653.618	317.778	434.884	164.444	4678.74	317.778	6293.66	197.778	1415.61	200	90.269	164.444	70.4464	206.667	143.989
284.745	460	257.898	628.057	206.847	192.073	233.694	418.181	206.847	272.75	197.898	238.033	284.745	1097.5	266.847	951.532	197.898	745.391	302.643	2179.96	266.847	655.003	317.898	436.211	164.745	4691.02	317.898	6304.74	197.898	1421.01	200.541	90.7956	164.745	70.8091	206.847	144.768
285.045	461.207	258.018	629.061	207.027	193.327	234.054	419.322	207.027	273.214	198.018	238.477	285.045	1099.95	267.027	953.426	198.018	746.554	303.063	2186.06	267.027	656.392	318.018	437.541	165.045	4703.33	318.018	6315.84	198.018	1426.43	201.081	91.3252	165.045	71.1736	207.027	145.551
285.345	462.418	258.138	630.068	207.207	194.59	234.414	420.467	207.207	273.678	198.138	238.922	285.345	1102.4	267.207	955.324	198.138	747.718	303.483	2192.17	267.207	657.783	318.138	438.876	165.345	4715.68	318.138	6326.96	198.138	1431.87	201.622	91.858	165.345	71.54	207.207	146.339
285.646	463.631	258.258	631.075	207.387	195.86	234.775	421.615	207.387	274.144	198.258	239.367	285.646	1104.86	267.387	957.226	198.258	748.883	303.904	2198.29	267.387	659.177	318.258	440.214	165.646	4728.06	318.258	6338.1	198.258	1437.33	202.162	92.3939	165.646	71.9084	207.387	147.13
285.946	464.848	258.378	632.085	207.568	197.139	235.135	422.766	207.568	274.61	198.378	239.814	285.946	1107.33	267.568	959.132	198.378	750.051	304.324	2204.44	267.568	660.574	318.378	441.557	165.946	4740.47	318.378	6349.26	198.378	1442.81	202.703	92.9329	165.946	72.2786	207.568	147.926
286.246	466.068	258.498	633.096	207.748	198.427	235.495	423.92	207.748	275.077	198.499	240.261	286.246	1109.8	267.748	961.041	198.499	751.221	304.745	2210.6	267.748	661.975	318.498	442.904	166.246	4752.92	318.498	6360.44	198.499	1448.32	203.243	93.475	166.246	72.6507	207.748	148.726
286.547	467.291	258.619	634.109	207.928	199.722	235.856	425.077	207.928	275.544	198.619	240.709	286.547	1112.28	267.928	962.954	198.619	752.392	305.165	2216.78	267.928	663.378	318.619	444.255	166.547	4765.39	318.619	6371.63	198.619	1453.84	203.784	94.0203	166.547	73.0247	207.928	149.531
286.847	468.517	258.739	635.123	208.108	201.026	236.216	426.237	208.108	276.013	198.739	241.157	286.847	1114.76	268.108	964.871	198.739	753.565	305.586	2222.97	268.108	664.784	318.739	445.61	166.847	4777.9	318.739	6382.85	198.739	1459.39	204.324	94.5687	166.847	73.4007	208.108	150.34
287.147	469.747	258.859	636.139	208.288	202.339	236.577	427.401	208.288	276.482	198.859	241.607	287.147	1117.25	268.288	966.792	198.859	754.74	306.006	2229.19	268.288	666.193	318.859	446.969	167.147	4790.45	318.859	6394.09	198.859	1464.96	204.865	95.1204	167.147	73.7785	208.288	151.153
287.447	470.98	258.979	637.156	208.468	203.66	236.937	428.567	208.468	276.952	198.979	242.058	287.447	1119.75	268.468	968.716	198.979	755.917	306.426	2235.42	268.468	667.605	318.979	448.332	167.447	4803.02	318.979	6405.35	198.979	1470.55	205.405	95.6753	167.447	74.1584	208.468	151.971
287.748	472.216	259.099	638.175	208.649	204.99	237.297	429.737	208.649	277.423	199.099	242.509	287.748	1122.25	268.649	970.645	199.099	757.095	306.847	2241.66	268.649	669.02	319.099	449.7	167.748	4815.63	319.099	6416.63	199.099	1476.16	205.946	96.2335	167.748	74.5402	208.649	152.793
288.048	473.455	259.219	639.196	208.829	206.329	237.658	430.91	208.829	277.895	199.219	242.961	288.048	1124.75	268.829	972.577	199.219	758.276	307.267	2247.93	268.829	670.438	319.219	451.071	168.048	4828.27	319.219	6427.92	199.219	1481.79	206.486	96.7948	168.048	74.9239	208.829	153.619
288.348	474.697	259.339	640.219	209.009	207.676	238.018	432.087	209.009	278.367	199.339	243.414	288.348	1127.26	269.009	974.513	199.339	759.458	307.688	2254.21	269.009	671.859	319.339	452.447	168.348	4840.95	319.339	6439.24	199.339	1487.44	207.027	97.3595	168.348	75.3097	209.009	154.45
288.649	475.943	259.459	641.243	209.189	209.032	238.378	433.266	209.189	278.84	199.459	243.868	288.649	1129.78	269.189	976.453	199.459	760.642	308.108	2260.51	269.189	673.284	319.459	453.827	168.649	4853.66	319.459	6450.58	199.459	1493.12	207.568	97.9274	168.649	75.6974	209.189	155.286
288.949	477.192	259.58	642.268	209.369	210.397	238.739	434.449	209.369	279.314	199.58	244.322	288.949	1132.3	269.369	978.397	199.58	761.828	308.529	2266.83	269.369	674.711	319.58	455.211	168.949	4866.4	319.58	6461.93	199.58	1498.81	208.108	98.4987	168.949	76.0871	209.369	156.126
289.249	478.445	259.7	643.296	209.55	211.771	239.099	435.635	209.55	279.789	199.7	244.778	289.249	1134.83	269.55	980.344	199.7	763.016	308.949	2273.17	269.55	676.141	319.7	456.6	169.249	4879.17	319.7	6473.31	199.7	1504.53	208.649	99.0733	169.249	76.4788	209.55	156.97
289.55	479.7	259.82	644.325	209.73	213.154	239.459	436.824	209.73	280.265	199.82	245.234	289.55	1137.36	269.73	982.296	199.82	764.205	309.369	2279.52	269.73	677.574	319.82	457.992	169.55	4891.98	319.82	6484.71	199.82	1510.27	209.189	99.6513	169.55	76.8726	209.73	157.819
289.85	480.959	259.94	645.355	209.91	214.546	239.82	438.017	209.91	280.742	199.94	245.692	289.85	1139.9	269.91	984.251	199.94	765.397	309.79	2285.89	269.91	679.01	319.94	459.389	169.85	4904.82	319.94	6496.13	199.94	1516.03	209.73	100.233	169.85	77.2683	209.91	158.673
290.15	482.221	260.06	646.388	210.09	215.947	240.18	439.212	210.09	281.219	200.06	246.15	290.15	1142.45	270.09	986.21	200.06	766.59	310.21	2292.28	270.09	680.45	320.06	460.79	170.15	4917.7	320.06	6507.56	200.06	1521.81	210.27	100.817	170.15	77.6661	210.09	159.531
290.45	483.487	260.18	647.421	210.27	217.357	240.541	440.411	210.27	281.697	200.18	246.609	290.45	1145	270.27	988.174	200.18	767.786	310.631	2298.69	270.27	681.892	320.18	462.196	170.45	4930.61	320.18	6519.02	200.18	1527.62	210.811	101.405	170.45	78.066	210.27	160.394
290.751	484.756	260.3	648.457	210.45	218.776	240.901	441.613	210.45	282.176	200.3	247.068	290.751	1147.56	270.45	990.141	200.3	768.983	311.051	2305.11	270.45	683.337	320.3	463.606	170.751	4943.55	320.3	6530.5	200.3	1533.45	211.351	101.997	170.751	78.4679	210.45	161.262
291.051	486.028	260.42	649.494	210.631	220.204	241.261	442.819	210.631	282.656	200.42	247.529	291.051	1150.12	270.631	992.112	200.42	770.182	311.471	2311.56	270.631	684.786	320.42	465.02	171.051	4956.53	320.42	6542	200.42	1539.3	211.892	102.592	171.051	78.8718	210.631	162.134
291.351	487.303	260.541	650.533	210.811	221.642	241.622	444.028	210.811	283.136	200.541	247.991	291.351	1152.69	270.811	994.087	200.541	771.382	311.892	2318.02	270.811	686.237	320.541	466.438	171.351	4969.54	320.541	6553.51	200.541	1545.17	212.432	103.19	171.351	79.2779	210.811	163.011
291.652	488.582	260.661	651.574	210.991	223.09	241.982	445.24	210.991	283.618	200.661	248.453	291.652	1155.26	270.991	996.066	200.661	772.585	312.312	2324.49	270.991	687.692	320.661	467.861	171.652	4982.59	320.661	6565.05	200.661	1551.06	212.973	103.792	171.652	79.6861	210.991	163.893
291.952	489.864	260.781	652.616	211.171	224.546	242.342	446.455	211.171	284.1	200.781	248.916	291.952	1157.84	271.171	998.048	200.781	773.79	312.733	2330.99	271.171	689.15	320.781	469.288	171.952	4995.67	320.781	6576.61	200.781	1556.98	213.514	104.398	171.952	80.0963	211.171	164.78
292.252	491.15	260.901	653.66	211.351	226.013	242.703	447.674	211.351	284.583	200.901	249.38	292.252	1160.42	271.351	1000.04	200.901	774.996	313.153	2337.51	271.351	690.61	320.901	470.719	172.252	5008.78	320.901	6588.19	200.901	1562.92	214.054	105.007	172.252	80.5087	211.351	165.671
292.553	492.439	261.021	654.705	211.532	227.488	243.063	448.896	211.532	285.067	201.021	249.845	292.553	1163.01	271.532	1002.03	201.021	776.204	313.574	2344.04	271.532	692.074	321.021	472.155	172.553	5021.93	321.021	6599.79	201.021	1568.88	214.595	105.62	172.553	80.9232	211.532	166.567
292.853	493.731	261.141	655.753	211.712	228.974	243.423	450.121	211.712	285.551	201.141	250.311	292.853	1165.61	271.712	1004.02	201.141	777.415	313.994	2350.59	271.712	693.541	321.141	473.595	172.853	5035.11	321.141	6611.41	201.141	1574.87	215.135	106.236	172.853	81.3398	211.712	167.468
293.153	495.027	261.261	656.801	211.892	230.469	243.784	451.35	211.892	286.037	201.261	250.778	293.153	1168.21	271.892	1006.02	201.261	778.627	314.414	2357.16	271.892	695.011	321.261	475.039	173.153	5048.33	321.261	6623.05	201.261	1580.88	215.676	106.855	173.153	81.7585	211.892	168.374
293.453	496.326	261.381	657.852	212.072	231.974	244.144	452.582	212.072	286.523	201.381	251.245	293.453	1170.82	272.072	1008.02	201.381	779.841	314.835	2363.75	272.072	696.485	321.381	476.488	173.453	5061.58	321.381	6634.71	201.381	1586.91	216.216	107.479	173.453	82.1795	212.072	169.285
293.754	497.628	261.502	658.904	212.252	233.489	244.505	453.818	212.252	287.01	201.501	251.714	293.754	1173.43	272.252	1010.03	201.501	781.057	315.255	2370.36	272.252	697.961	321.502	477.941	173.754	5074.87	321.502	6646.39	201.501	1592.96	216.757	108.106	173.754	82.6025	212.252	170.2
294.054	498.934	261.622	659.958	212.432	235.013	244.865	455.056	212.432	287.498	201.622	252.183	294.054	1176.05	272.432	1012.04	201.622	782.274	315.676	2376.98	272.432	699.44	321.622	479.399	174.054	5088.19	321.622	6658.09	201.622	1599.04	217.297	108.736	174.054	83.0278	212.432	171.121
294.354	500.244	261.742	661.014	212.613	236.548	245.225	456.299	212.613	287.987	201.742	252.653	294.354	1178.68	272.613	1014.05	201.742	783.494	316.096	2383.63	272.613	700.923	321.742	480.861	174.354	5101.55	321.742	6669.82	201.742	1605.14	217.838	109.371	174.354	83.4553	212.613	172.047
294.655	501.556	261.862	662.071	212.793	238.093	245.586	457.544	212.793	288.477	201.862	253.124	294.655	1181.31	272.793	1016.07	201.862	784.716	316.517	2390.29	272.793	702.409	321.862	482.328	174.655	5114.94	321.862	6681.56	201.862	1611.26	218.378	110.009	174.655	83.8849	212.793	172.977
294.955	502.873	261.982	663.13	212.973	239.647	245.946	458.793	212.973	288.967	201.982	253.596	294.955	1183.95	272.973	1018.09	201.982	785.939	316.937	2396.97	272.973	703.898	321.982	483.799	174.955	5128.37	321.982	6693.32	201.982	1617.41	218.919	110.65	174.955	84.3168	212.973	173.913
295.255	504.192	262.102	664.191	213.153	241.212	246.306	460.046	213.153	289.458	202.102	254.069	295.255	1186.59	273.153	1020.12	202.102	787.165	317.357	2403.67	273.153	705.39	322.102	485.275	175.255	5141.83	322.102	6705.11	202.102	1623.58	219.459	111.296	175.255	84.7509	213.153	174.854
295.556	505.516	262.222	665.253	213.333	242.787	246.667	461.301	213.333	289.951	202.222	254.543	295.556	1189.24	273.333	1022.15	202.222	788.392	317.778	2410.39	273.333	706.885	322.222	486.755	175.556	5155.33	322.222	6716.91	202.222	1629.77	220	111.945	175.556	85.1872	213.333	175.8
295.856	506.842	262.342	666.317	213.514	244.372	247.027	462.561	213.514	290.444	202.342	255.017	295.856	1191.9	273.514	1024.19	202.342	789.621	318.198	2417.12	273.514	708.383	322.342	488.24	175.856	5168.87	322.342	6728.74	202.342	1635.99	220.541	112.598	175.856	85.6257	213.514	176.751
296.156	508.172	262.462	667.383	213.694	245.968	247.387	463.823	213.694	290.937	202.462	255.493	296.156	1194.56	273.694	1026.23	202.462	790.852	318.619	2423.88	273.694	709.885	322.462	489.729	176.156	5182.43	322.462	6740.59	202.462	1642.23	221.081	113.255	176.156	86.0666	213.694	177.707
296.456	509.506	262.583	668.451	213.874	247.574	247.748	465.089	213.874	291.432	202.583	255.969	296.456	1197.22	273.874	1028.27	202.583	792.085	319.039	2430.65	273.874	711.389	322.583	491.222	176.456	5196.04	322.583	6752.45	202.583	1648.5	221.622	113.916	176.456	86.5097	213.874	178.668
296.757	510.843	262.703	669.52	214.054	249.191	248.108	466.359	214.054	291.928	202.703	256.446	296.757	1199.9	274.054	1030.32	202.703	793.32	319.459	2437.45	274.054	712.897	322.703	492.721	176.757	5209.68	322.703	6764.34	202.703	1654.79	222.162	114.58	176.757	86.9551	214.054	179.635
297.057	512.184	262.823	670.591	214.234	250.818	248.468	467.632	214.234	292.424	202.823	256.925	297.057	1202.58	274.234	1032.37	202.823	794.557	319.88	2444.26	274.234	714.408	322.823	494.224	177.057	5223.36	322.823	6776.25	202.823	1661.1	222.703	115.249	177.057	87.4027	214.234	180.606
297.357	513.528	262.943	671.663	214.414	252.456	248.829	468.909	214.414	292.921	202.943	257.404	297.357	1205.26	274.414	1034.42	202.943	795.796	320.3	2451.09	274.414	715.923	322.943	495.731	177.357	5237.07	322.943	6788.18	202.943	1667.44	223.243	115.921	177.357	87.8527	214.414	181.583
297.658	514.875	263.063	672.738	214.595	254.104	249.189	470.189	214.595	293.419	203.063	257.884	297.658	1207.95	274.595	1036.48	203.063	797.037	320.721	2457.94	274.595	717.44	323.063	497.243	177.658	5250.82	323.063	6800.13	203.063	1673.8	223.784	116.597	177.658	88.305	214.595	182.566
297.958	516.227	263.183	673.814	214.775	255.764	249.55	471.472	214.775	293.918	203.183	258.364	297.958	1210.65	274.775	1038.54	203.183	798.28	321.141	2464.81	274.775	718.961	323.183	498.76	177.958	5264.6	323.183	6812.11	203.183	1680.18	224.324	117.277	177.958	88.7596	214.775	183.553
298.258	517.581	263.303	674.892	214.955	257.434	249.91	472.759	214.955	294.418	203.303	258.846	298.258	1213.35	274.955	1040.61	203.303	799.524	321.562	2471.7	274.955	720.485	323.303	500.281	178.258	5278.42	323.303	6824.1	203.303	1686.59	224.865	117.962	178.258	89.2166	214.955	184.546
298.559	518.94	263.423	675.971	215.135	259.115	250.27	474.05	215.135	294.918	203.423	259.329	298.559	1216.06	275.135	1042.68	203.423	800.771	321.982	2478.61	275.135	722.012	323.423	501.807	178.559	5292.28	323.423	6836.12	203.423	1693.03	225.405	118.65	178.559	89.6759	215.135	185.544
298.859	520.302	263.544	677.052	215.315	260.807	250.631	475.344	215.315	295.42	203.544	259.812	298.859	1218.77	275.315	1044.76	203.544	802.019	322.402	2485.54	275.315	723.543	323.544	503.337	178.859	5306.17	323.544	6848.15	203.544	1699.49	225.946	119.342	178.859	90.1376	215.315	186.548
299.159	521.667	263.664	678.135	215.495	262.51	250.991	476.641	215.495	295.922	203.664	260.297	299.159	1221.5	275.495	1046.84	203.664	803.27	322.823	2492.48	275.495	725.076	323.664	504.872	179.159	5320.1	323.664	6860.21	203.664	1705.97	226.486	120.038	179.159	90.6016	215.495	187.557
299.459	523.036	263.784	679.22	215.676	264.224	251.351	477.942	215.676	296.425	203.784	260.782	299.459	1224.22	275.676	1048.92	203.784	804.522	323.243	2499.45	275.676	726.613	323.784	506.412	179.459	5334.07	323.784	6872.29	203.784	1712.48	227.027	120.738	179.459	91.0681	215.676	188.572
299.76	524.409	263.904	680.307	215.856	265.949	251.712	479.247	215.856	296.929	203.904	261.268	299.76	1226.96	275.856	1051.01	203.904	805.777	323.664	2506.44	275.856	728.153	323.904	507.957	179.76	5348.07	323.904	6884.39	203.904	1719.01	227.568	121.443	179.76	91.5369	215.856	189.592
300.06	525.785	264.024	681.395	216.036	267.686	252.072	480.555	216.036	297.434	204.024	261.755	300.06	1229.69	276.036	1053.1	204.024	807.033	324.084	2513.44	276.036	729.697	324.024	509.506	180.06	5362.11	324.024	6896.51	204.024	1725.57	228.108	122.151	180.06	92.0082	216.036	190.617
300.36	527.165	264.144	682.485	216.216	269.434	252.432	481.867	216.216	297.94	204.144	262.243	300.36	1232.44	276.216	1055.2	204.144	808.291	324.505	2520.47	276.216	731.244	324.144	511.06	180.36	5376.18	324.144	6908.65	204.144	1732.15	228.649	122.864	180.36	92.4819	216.216	191.648
300.661	528.548	264.264	683.576	216.396	271.193	252.793	483.183	216.396	298.446	204.264	262.732	300.661	1235.19	276.396	1057.3	204.264	809.551	324.925	2527.51	276.396	732.794	324.264	512.619	180.661	5390.3	324.264	6920.81	204.264	1738.76	229.189	123.58	180.661	92.958	216.396	192.685
300.961	529.935	264.384	684.67	216.577	272.964	253.153	484.501	216.577	298.953	204.384	263.222	300.961	1237.95	276.577	1059.4	204.384	810.814	325.345	2534.58	276.577	734.347	324.384	514.183	180.961	5404.45	324.384	6933	204.384	1745.39	229.73	124.301	180.961	93.4366	216.577	193.727
301.261	531.326	264.505	685.765	216.757	274.746	253.514	485.824	216.757	299.462	204.505	263.713	301.261	1240.71	276.757	1061.51	204.505	812.078	325.766	2541.66	276.757	735.903	324.505	515.751	181.261	5418.64	324.505	6945.2	204.505	1752.05	230.27	125.026	181.261	93.9176	216.757	194.775
301.562	532.72	264.625	686.862	216.937	276.54	253.874	487.15	216.937	299.971	204.625	264.204	301.562	1243.48	276.937	1063.63	204.625	813.344	326.186	2548.76	276.937	737.463	324.625	517.324	181.562	5432.86	324.625	6957.43	204.625	1758.73	230.811	125.756	181.562	94.4011	216.937	195.829
301.862	534.118	264.745	687.96	217.117	278.346	254.234	488.48	217.117	300.481	204.745	264.697	301.862	1246.26	277.117	1065.74	204.745	814.612	326.607	2555.89	277.117	739.026	324.745	518.902	181.862	5447.12	324.745	6969.68	204.745	1765.44	231.351	126.489	181.862	94.8871	217.117	196.888
302.162	535.52	264.865	689.061	217.297	280.163	254.595	489.813	217.297	300.992	204.865	265.191	302.162	1249.04	277.297	1067.86	204.865	815.882	327.027	2563.03	277.297	740.593	324.865	520.485	182.162	5461.42	324.865	6981.95	204.865	1772.18	231.892	127.227	182.162	95.3756	217.297	197.953
302.462	536.925	264.985	690.163	217.477	281.993	254.955	491.151	217.477	301.504	204.985	265.685	302.462	1251.83	277.477	1069.99	204.985	817.154	327.447	2570.19	277.477	742.163	324.985	522.072	182.462	5475.76	324.985	6994.25	204.985	1778.94	232.432	127.97	182.462	95.8667	217.477	199.024
302.763	538.334	265.105	691.267	217.658	283.834	255.315	492.491	217.658	302.016	205.105	266.18	302.763	1254.62	277.658	1072.12	205.105	818.428	327.868	2577.38	277.658	743.736	325.105	523.664	182.763	5490.13	325.105	7006.56	205.105	1785.73	232.973	128.716	182.763	96.3602	217.658	200.101
303.063	539.747	265.225	692.373	217.838	285.688	255.676	493.836	217.838	302.53	205.225	266.677	303.063	1257.43	277.838	1074.25	205.225	819.704	328.288	2584.58	277.838	745.312	325.225	525.262	183.063	5504.55	325.225	7018.9	205.225	1792.54	233.514	129.467	183.063	96.8563	217.838	201.183
303.363	541.164	265.345	693.48	218.018	287.553	256.036	495.184	218.018	303.044	205.345	267.174	303.363	1260.23	278.018	1076.39	205.345	820.982	328.709	2591.81	278.018	746.892	325.345	526.864	183.363	5519	325.345	7031.25	205.345	1799.38	234.054	130.222	183.363	97.355	218.018	202.271
303.664	542.584	265.465	694.589	218.198	289.431	256.396	496.536	218.198	303.559	205.465	267.672	303.664	1263.05	278.198	1078.54	205.465	822.263	329.129	2599.05	278.198	748.475	325.465	528.471	183.664	5533.48	325.465	7043.63	205.465	1806.24	234.595	130.982	183.664	97.8562	218.198	203.365
303.964	544.008	265.586	695.7	218.378	291.321	256.757	497.891	218.378	304.075	205.586	268.171	303.964	1265.87	278.378	1080.68	205.586	823.545	329.55	2606.31	278.378	750.062	325.586	530.083	183.964	5548.01	325.586	7056.03	205.586	1813.13	235.135	131.746	183.964	98.36	218.378	204.465
304.264	545.435	265.706	696.813	218.559	293.223	257.117	499.25	218.559	304.592	205.706	268.671	304.264	1268.69	278.559	1082.83	205.706	824.829	329.97	2613.6	278.559	751.652	325.706	531.699	184.264	5562.58	325.706	7068.46	205.706	1820.05	235.676	132.514	184.264	98.8663	218.559	205.571
304.565	546.867	265.826	697.928	218.739	295.138	257.477	500.613	218.739	305.11	205.826	269.172	304.565	1271.52	278.739	1084.99	205.826	826.115	330.39	2620.9	278.739	753.245	325.826	533.321	184.565	5577.18	325.826	7080.9	205.826	1826.99	236.216	133.288	184.565	99.3753	218.739	206.684
304.865	548.302	265.946	699.044	218.919	297.065	257.838	501.979	218.919	305.629	205.946	269.674	304.865	1274.36	278.919	1087.15	205.946	827.403	330.811	2628.23	278.919	754.842	325.946	534.948	184.865	5591.82	325.946	7093.37	205.946	1833.96	236.757	134.065	184.865	99.887	218.919	207.802
305.165	549.741	266.066	700.162	219.099	299.005	258.198	503.35	219.099	306.149	206.066	270.177	305.165	1277.21	279.099	1089.31	206.066	828.693	331.231	2635.57	279.099	756.442	326.066	536.579	185.165	5606.5	326.066	7105.86	206.066	1840.96	237.297	134.847	185.165	100.401	219.099	208.926
305.465	551.184	266.186	701.282	219.279	300.957	258.559	504.724	219.279	306.669	206.186	270.68	305.465	1280.06	279.279	1091.48	206.186	829.985	331.652	2642.94	279.279	758.045	326.186	538.216	185.465	5621.22	326.186	7118.37	206.186	1847.98	237.838	135.634	185.465	100.918	219.279	210.056
305.766	552.63	266.306	702.404	219.459	302.922	258.919	506.102	219.459	307.19	206.306	271.185	305.766	1282.92	279.459	1093.66	206.306	831.279	332.072	2650.33	279.459	759.652	326.306	539.857	185.766	5635.97	326.306	7130.9	206.306	1855.03	238.378	136.425	185.766	101.438	219.459	211.192
306.066	554.08	266.426	703.527	219.64	304.9	259.279	507.483	219.64	307.713	206.426	271.691	306.066	1285.78	279.64	1095.83	206.426	832.575	332.492	2657.74	279.64	761.262	326.426	541.504	186.066	5650.77	326.426	7143.46	206.426	1862.11	238.919	137.221	186.066	101.96	219.64	212.334
306.366	555.534	266.547	704.653	219.82	306.891	259.64	508.868	219.82	308.236	206.547	272.197	306.366	1288.65	279.82	1098.01	206.547	833.873	332.913	2665.16	279.82	762.876	326.547	543.156	186.366	5665.6	326.547	7156.03	206.547	1869.21	239.459	138.021	186.366	102.485	219.82	213.483
306.667	556.992	266.667	705.78	220	308.895	260	510.257	220	308.76	206.667	272.705	306.667	1291.53	280	1100.2	206.667	835.173	333.333	2672.61	280	764.493	326.667	544.812	186.667	5680.48	326.667	7168.63	206.667	1876.34	240	138.827	186.667	103.012	220	214.638
306.967	558.454	266.787	706.909	220.18	310.912	260.36	511.65	220.18	309.285	206.787	273.213	306.967	1294.41	280.18	1102.39	206.787	836.475	333.754	2680.08	280.18	766.113	326.787	546.474	186.967	5695.39	326.787	7181.25	206.787	1883.5	240.541	139.636	186.967	103.543	220.18	215.799
307.267	559.92	266.907	708.04	220.36	312.942	260.721	513.047	220.36	309.811	206.907	273.723	307.267	1297.3	280.36	1104.58	206.907	837.78	334.174	2687.57	280.36	767.737	326.907	548.141	187.267	5710.34	326.907	7193.9	206.907	1890.69	241.081	140.451	187.267	104.076	220.36	216.966
307.568	561.389	267.027	709.172	220.541	314.986	261.081	514.448	220.541	310.337	207.027	274.233	307.568	1300.2	280.541	1106.78	207.027	839.086	334.595	2695.09	280.541	769.365	327.027	549.813	187.568	5725.33	327.027	7206.56	207.027	1897.9	241.622	141.27	187.568	104.612	220.541	218.14
307.868	562.862	267.147	710.306	220.721	317.043	261.441	515.852	220.721	310.865	207.147	274.744	307.868	1303.1	280.721	1108.99	207.147	840.394	335.015	2702.62	280.721	770.995	327.147	551.49	187.868	5740.36	327.147	7219.25	207.147	1905.14	242.162	142.094	187.868	105.15	220.721	219.32
308.168	564.339	267.267	711.443	220.901	319.113	261.802	517.26	220.901	311.394	207.267	275.256	308.168	1306.01	280.901	1111.19	207.267	841.704	335.435	2710.17	280.901	772.63	327.267	553.172	188.168	5755.43	327.267	7231.96	207.267	1912.41	242.703	142.923	188.168	105.692	220.901	220.506
308.468	565.82	267.387	712.581	221.081	321.197	262.162	518.672	221.081	311.923	207.387	275.77	308.468	1308.93	281.081	1113.41	207.387	843.017	335.856	2717.75	281.081	774.267	327.387	554.859	188.468	5770.54	327.387	7244.7	207.387	1919.7	243.243	143.757	188.468	106.236	221.081	221.699
308.769	567.305	267.508	713.72	221.261	323.294	262.523	520.088	221.261	312.453	207.508	276.284	308.769	1311.85	281.261	1115.62	207.508	844.331	336.276	2725.34	281.261	775.909	327.508	556.551	188.769	5785.69	327.508	7257.45	207.508	1927.03	243.784	144.596	188.769	106.783	221.261	222.898
309.069	568.794	267.628	714.862	221.441	325.405	262.883	521.508	221.441	312.985	207.628	276.799	309.069	1314.78	281.441	1117.84	207.628	845.648	336.697	2732.96	281.441	777.553	327.628	558.249	189.069	5800.87	327.628	7270.23	207.628	1934.38	244.324	145.439	189.069	107.332	221.441	224.104
309.369	570.287	267.748	716.005	221.622	327.53	263.243	522.931	221.622	313.517	207.748	277.315	309.369	1317.71	281.622	1120.07	207.748	846.966	337.117	2740.6	281.622	779.201	327.748	559.952	189.369	5816.1	327.748	7283.03	207.748	1941.76	244.865	146.288	189.369	107.885	221.622	225.316
309.67	571.783	267.868	717.151	221.802	329.668	263.604	524.359	221.802	314.05	207.868	277.832	309.67	1320.66	281.802	1122.3	207.868	848.287	337.538	2748.26	281.802	780.853	327.868	561.659	189.67	5831.37	327.868	7295.85	207.868	1949.17	245.405	147.141	189.67	108.44	221.802	226.535
309.97	573.284	267.988	718.298	221.982	331.821	263.964	525.79	221.982	314.584	207.988	278.35	309.97	1323.6	281.982	1124.53	207.988	849.609	337.958	2755.94	281.982	782.508	327.988	563.373	189.97	5846.68	327.988	7308.7	207.988	1956.6	245.946	147.999	189.97	108.999	221.982	227.76
310.27	574.788	268.108	719.447	222.162	333.988	264.324	527.225	222.162	315.119	208.108	278.869	310.27	1326.56	282.162	1126.77	208.108	850.934	338.378	2763.64	282.162	784.167	328.108	565.091	190.27	5862.03	328.108	7321.57	208.108	1964.07	246.486	148.863	190.27	109.56	222.162	228.993
310.571	576.297	268.228	720.598	222.342	336.169	264.685	528.665	222.342	315.654	208.228	279.389	310.571	1329.52	282.342	1129.01	208.228	852.261	338.799	2771.37	282.342	785.829	328.228	566.814	190.571	5877.42	328.228	7334.46	208.228	1971.56	247.027	149.731	190.571	110.124	222.342	230.231
310.871	577.809	268.348	721.75	222.523	338.364	265.045	530.108	222.523	316.191	208.348	279.91	310.871	1332.49	282.523	1131.26	208.348	853.589	339.219	2779.11	282.523	787.495	328.348	568.543	190.871	5892.84	328.348	7347.37	208.348	1979.08	247.568	150.605	190.871	110.691	222.523	231.477
311.171	579.326	268.468	722.905	222.703	340.573	265.405	531.555	222.703	316.729	208.468	280.432	311.171	1335.46	282.703	1133.51	208.468	854.92	339.64	2786.88	282.703	789.164	328.468	570.277	191.171	5908.31	328.468	7360.31	208.468	1986.63	248.108	151.483	191.171	111.261	222.703	232.729
311.471	580.846	268.589	724.061	222.883	342.797	265.766	533.006	222.883	317.267	208.589	280.955	311.471	1338.44	282.883	1135.77	208.589	856.253	340.06	2794.67	282.883	790.837	328.589	572.017	191.471	5923.82	328.589	7373.26	208.589	1994.21	248.649	152.367	191.471	111.834	222.883	233.988
311.772	582.37	268.709	725.219	223.063	345.036	266.126	534.461	223.063	317.807	208.709	281.478	311.772	1341.43	283.063	1138.03	208.709	857.588	340.48	2802.48	283.063	792.513	328.709	573.761	191.772	5939.38	328.709	7386.25	208.709	2001.82	249.189	153.256	191.772	112.409	223.063	235.253
312.072	583.899	268.829	726.379	223.243	347.289	266.486	535.92	223.243	318.347	208.829	282.003	312.072	1344.43	283.243	1140.3	208.829	858.925	340.901	2810.31	283.243	794.193	328.829	575.511	192.072	5954.97	328.829	7399.25	208.829	2009.45	249.73	154.15	192.072	112.988	223.243	236.526
312.372	585.431	268.949	727.541	223.423	349.556	266.847	537.383	223.423	318.888	208.949	282.529	312.372	1347.43	283.423	1142.57	208.949	860.265	341.321	2818.17	283.423	795.876	328.949	577.267	192.372	5970.6	328.949	7412.28	208.949	2017.12	250.27	155.049	192.372	113.57	223.423	237.805
312.673	586.967	269.069	728.705	223.604	351.839	267.207	538.85	223.604	319.43	209.069	283.056	312.673	1350.44	283.604	1144.84	209.069	861.606	341.742	2826.05	283.604	797.563	329.069	579.028	192.673	5986.27	329.069	7425.33	209.069	2024.82	250.811	155.953	192.673	114.154	223.604	239.092
312.973	588.508	269.189	729.87	223.784	354.136	267.568	540.321	223.784	319.973	209.189	283.584	312.973	1353.45	283.784	1147.12	209.189	862.949	342.162	2833.94	283.784	799.254	329.189	580.794	192.973	6001.99	329.189	7438.4	209.189	2032.54	251.351	156.863	192.973	114.742	223.784	240.385
313.273	590.052	269.309	731.038	223.964	356.449	267.928	541.795	223.964	320.517	209.309	284.112	313.273	1356.47	283.964	1149.4	209.309	864.295	342.583	2841.86	283.964	800.948	329.309	582.565	193.273	6017.74	329.309	7451.5	209.309	2040.29	251.892	157.778	193.273	115.333	223.964	241.685
313.574	591.601	269.429	732.207	224.144	358.776	268.288	543.274	224.144	321.062	209.429	284.642	313.574	1359.5	284.144	1151.69	209.429	865.642	343.003	2849.81	284.144	802.646	329.429	584.342	193.574	6033.54	329.429	7464.62	209.429	2048.08	252.432	158.699	193.574	115.927	224.144	242.993
313.874	593.153	269.55	733.378	224.324	361.119	268.649	544.757	224.324	321.608	209.55	285.173	313.874	1362.54	284.324	1153.98	209.55	866.992	343.423	2857.77	284.324	804.347	329.55	586.124	193.874	6049.38	329.55	7477.76	209.55	2055.89	252.973	159.625	193.874	116.523	224.324	244.307
314.174	594.71	269.67	734.551	224.505	363.477	269.009	546.245	224.505	322.155	209.67	285.704	314.174	1365.58	284.505	1156.28	209.67	868.344	343.844	2865.76	284.505	806.052	329.67	587.912	194.174	6065.26	329.67	7490.93	209.67	2063.73	253.514	160.556	194.174	117.123	224.505	245.629
314.474	596.27	269.79	735.726	224.685	365.85	269.369	547.736	224.685	322.703	209.79	286.237	314.474	1368.63	284.685	1158.58	209.79	869.698	344.264	2873.77	284.685	807.761	329.79	589.705	194.474	6081.18	329.79	7504.11	209.79	2071.61	254.054	161.492	194.474	117.726	224.685	246.957
314.775	597.835	269.91	736.903	224.865	368.239	269.73	549.231	224.865	323.251	209.91	286.771	314.775	1371.68	284.865	1160.89	209.91	871.054	344.685	2881.8	284.865	809.473	329.91	591.504	194.775	6097.15	329.91	7517.33	209.91	2079.51	254.595	162.434	194.775	118.332	224.865	248.293
315.075	599.404	270.03	738.082	225.045	370.644	270.09	550.73	225.045	323.801	210.03	287.305	315.075	1374.75	285.045	1163.2	210.03	872.412	345.105	2889.86	285.045	811.189	330.03	593.308	195.075	6113.15	330.03	7530.56	210.03	2087.44	255.135	163.382	195.075	118.942	225.045	249.636
315.375	600.977	270.15	739.262	225.225	373.064	270.45	552.234	225.225	324.351	210.15	287.841	315.375	1377.82	285.225	1165.51	210.15	873.772	345.526	2897.93	285.225	812.908	330.15	595.117	195.375	6129.2	330.15	7543.82	210.15	2095.41	255.676	164.335	195.375	119.554	225.225	250.987
315.676	602.554	270.27	740.445	225.405	375.5	270.811	553.741	225.405	324.903	210.27	288.378	315.676	1380.89	285.405	1167.83	210.27	875.134	345.946	2906.03	285.405	814.631	330.27	596.933	195.676	6145.29	330.27	7557.1	210.27	2103.4	256.216	165.294	195.676	120.169	225.405	252.344
315.976	604.136	270.39	741.629	225.586	377.952	271.171	555.253	225.586	325.455	210.39	288.915	315.976	1383.97	285.586	1170.16	210.39	876.499	346.366	2914.16	285.586	816.358	330.39	598.753	195.976	6161.42	330.39	7570.41	210.39	2111.42	256.757	166.258	195.976	120.788	225.586	253.709
316.276	605.721	270.511	742.816	225.766	380.42	271.532	556.768	225.766	326.009	210.511	289.454	316.276	1387.06	285.766	1172.49	210.511	877.865	346.787	2922.3	285.766	818.088	330.511	600.58	196.276	6177.6	330.511	7583.74	210.511	2119.48	257.297	167.228	196.276	121.41	225.766	255.082
316.577	607.311	270.631	744.004	225.946	382.904	271.892	558.288	225.946	326.563	210.631	289.994	316.577	1390.16	285.946	1174.82	210.631	879.234	347.207	2930.47	285.946	819.823	330.631	602.411	196.577	6193.82	330.631	7597.09	210.631	2127.57	257.838	168.203	196.577	122.035	225.946	256.462
316.877	608.904	270.751	745.194	226.126	385.404	272.252	559.812	226.126	327.118	210.751	290.534	316.877	1393.26	286.126	1177.16	210.751	880.605	347.628	2938.66	286.126	821.56	330.751	604.249	196.877	6210.08	330.751	7610.46	210.751	2135.68	258.378	169.185	196.877	122.663	226.126	257.849
317.177	610.502	270.871	746.386	226.306	387.921	272.613	561.34	226.306	327.674	210.871	291.076	317.177	1396.37	286.306	1179.51	210.871	881.978	348.048	2946.87	286.306	823.302	330.871	606.092	197.177	6226.38	330.871	7623.86	210.871	2143.83	258.919	170.172	197.177	123.295	226.306	259.244
317.477	612.105	270.991	747.58	226.486	390.454	272.973	562.873	226.486	328.231	210.991	291.619	317.477	1399.49	286.486	1181.85	210.991	883.353	348.468	2955.11	286.486	825.047	330.991	607.94	197.477	6242.72	330.991	7637.29	210.991	2152.01	259.459	171.164	197.477	123.93	226.486	260.646
317.778	613.711	271.111	748.775	226.667	393.004	273.333	564.409	226.667	328.79	211.111	292.163	317.778	1402.62	286.667	1184.21	211.111	884.73	348.889	2963.37	286.667	826.796	331.111	609.795	197.778	6259.11	331.111	7650.73	211.111	2160.22	260	172.163	197.778	124.568	226.667	262.056
318.078	615.321	271.231	749.973	226.847	395.57	273.694	565.95	226.847	329.349	211.231	292.707	318.078	1405.75	286.847	1186.56	211.231	886.11	349.309	2971.65	286.847	828.548	331.231	611.655	198.078	6275.54	331.231	7664.2	211.231	2168.46	260.541	173.167	198.078	125.209	226.847	263.474
318.378	616.936	271.351	751.173	227.027	398.153	274.054	567.495	227.027	329.908	211.351	293.253	318.378	1408.89	287.027	1188.93	211.351	887.491	349.73	2979.96	287.027	830.305	331.351	613.52	198.378	6292.02	331.351	7677.7	211.351	2176.73	261.081	174.177	198.378	125.854	227.027	264.899
318.679	618.555	271.471	752.374	227.207	400.753	274.414	569.044	227.207	330.469	211.471	293.8	318.679	1412.03	287.207	1191.29	211.471	888.875	350.15	2988.29	287.207	832.064	331.471	615.391	198.679	6308.53	331.471	7691.21	211.471	2185.04	261.622	175.193	198.679	126.501	227.207	266.332
318.979	620.179	271.592	753.578	227.387	403.369	274.775	570.597	227.387	331.031	211.592	294.348	318.979	1415.18	287.387	1193.66	211.592	890.261	350.571	2996.64	287.387	833.828	331.592	617.268	198.979	6325.1	331.592	7704.76	211.592	2193.37	262.162	176.215	198.979	127.153	227.387	267.772
319.279	621.806	271.712	754.783	227.568	406.003	275.135	572.155	227.568	331.594	211.712	294.896	319.279	1418.34	287.568	1196.04	211.712	891.649	350.991	3005.01	287.568	835.596	331.712	619.151	199.279	6341.7	331.712	7718.32	211.712	2201.74	262.703	177.243	199.279	127.807	227.568	269.221
319.58	623.438	271.832	755.99	227.748	408.654	275.495	573.717	227.748	332.158	211.832	295.446	319.58	1421.51	287.748	1198.42	211.832	893.039	351.411	3013.41	287.748	837.367	331.832	621.04	199.58	6358.35	331.832	7731.91	211.832	2210.14	263.243	178.277	199.58	128.465	227.748	270.677
319.88	625.074	271.952	757.2	227.928	411.323	275.856	575.283	227.928	332.723	211.952	295.997	319.88	1424.68	287.928	1200.81	211.952	894.432	351.832	3021.83	287.928	839.142	331.952	622.934	199.88	6375.04	331.952	7745.52	211.952	2218.57	263.784	179.317	199.88	129.127	227.928	272.141
320.18	626.714	272.072	758.411	228.108	414.009	276.216	576.853	228.108	333.288	212.072	296.549	320.18	1427.86	288.108	1203.2	212.072	895.826	352.252	3030.28	288.108	840.92	332.072	624.834	200.18	6391.77	332.072	7759.16	212.072	2227.03	264.324	180.363	200.18	129.792	228.108	273.613
320.48	628.359	272.192	759.624	228.288	416.712	276.577	578.428	228.288	333.855	212.192	297.102	320.48	1431.05	288.288	1205.59	212.192	897.223	352.673	3038.75	288.288	842.703	332.192	626.74	200.48	6408.55	332.192	7772.82	212.192	2235.53	264.865	181.416	200.48	130.46	228.288	275.094
320.781	630.008	272.312	760.839	228.468	419.433	276.937	580.007	228.468	334.423	212.312	297.656	320.781	1434.25	288.468	1207.99	212.312	898.622	353.093	3047.24	288.468	844.489	332.312	628.651	200.781	6425.38	332.312	7786.51	212.312	2244.06	265.405	182.474	200.781	131.131	228.468	276.582
321.081	631.662	272.432	762.056	228.649	422.172	277.297	581.59	228.649	334.991	212.432	298.211	321.081	1437.45	288.649	1210.4	212.432	900.023	353.514	3055.76	288.649	846.279	332.432	630.569	201.081	6442.25	332.432	7800.22	212.432	2252.62	265.946	183.538	201.081	131.806	228.649	278.078
321.381	633.319	272.553	763.275	228.829	424.929	277.658	583.178	228.829	335.561	212.553	298.767	321.381	1440.66	288.829	1212.81	212.553	901.426	353.934	3064.3	288.829	848.073	332.553	632.492	201.381	6459.16	332.553	7813.95	212.553	2261.21	266.486	184.609	201.381	132.485	228.829	279.582
321.682	634.981	272.673	764.496	229.009	427.703	278.018	584.77	229.009	336.131	212.673	299.324	321.682	1443.87	289.009	1215.22	212.673	902.832	354.354	3072.87	289.009	849.871	332.673	634.421	201.682	6476.11	332.673	7827.71	212.673	2269.84	267.027	185.686	201.682	133.167	229.009	281.094
321.982	636.648	272.793	765.719	229.189	430.496	278.378	586.366	229.189	336.703	212.793	299.882	321.982	1447.1	289.189	1217.64	212.793	904.239	354.775	3081.45	289.189	851.672	332.793	636.356	201.982	6493.11	332.793	7841.49	212.793	2278.5	267.568	186.769	201.982	133.853	229.189	282.615
322.282	638.318	272.913	766.943	229.369	433.307	278.739	587.967	229.369	337.275	212.913	300.441	322.282	1450.33	289.369	1220.06	212.913	905.649	355.195	3090.07	289.369	853.477	332.913	638.297	202.282	6510.16	332.913	7855.29	212.913	2287.19	268.108	187.859	202.282	134.542	229.369	284.144
322.583	639.994	273.033	768.17	229.55	436.137	279.099	589.572	229.55	337.849	213.033	301.001	322.583	1453.57	289.55	1222.49	213.033	907.061	355.616	3098.7	289.55	855.287	333.033	640.244	202.583	6527.25	333.033	7869.12	213.033	2295.92	268.649	188.955	202.583	135.234	229.55	285.681
322.883	641.673	273.153	769.399	229.73	438.985	279.459	591.181	229.73	338.423	213.153	301.562	322.883	1456.81	289.73	1224.93	213.153	908.475	356.036	3107.36	289.73	857.1	333.153	642.197	202.883	6544.38	333.153	7882.98	213.153	2304.67	269.189	190.057	202.883	135.931	229.73	287.226
323.183	643.357	273.273	770.629	229.91	441.851	279.82	592.795	229.91	338.998	213.273	302.125	323.183	1460.06	289.91	1227.36	213.273	909.892	356.456	3116.05	289.91	858.916	333.273	644.155	203.183	6561.56	333.273	7896.86	213.273	2313.47	269.73	191.166	203.183	136.631	229.91	288.78
323.483	645.045	273.393	771.862	230.09	444.736	280.18	594.413	230.09	339.575	213.393	302.688	323.483	1463.32	290.09	1229.81	213.393	911.31	356.877	3124.76	290.09	860.737	333.393	646.12	203.483	6578.79	333.393	7910.76	213.393	2322.29	270.27	192.281	203.483	137.334	230.09	290.342
323.784	646.738	273.514	773.097	230.27	447.64	280.541	596.036	230.27	340.152	213.514	303.252	323.784	1466.59	290.27	1232.25	213.514	912.731	357.297	3133.49	290.27	862.561	333.514	648.091	203.784	6596.06	333.514	7924.69	213.514	2331.15	270.811	193.402	203.784	138.041	230.27	291.912
324.084	648.435	273.634	774.333	230.45	450.563	280.901	597.663	230.45	340.73	213.634	303.818	324.084	1469.87	290.45	1234.71	213.634	914.154	357.718	3142.25	290.45	864.39	333.634	650.067	204.084	6613.38	333.634	7938.64	213.634	2340.04	271.351	194.531	204.084	138.752	230.45	293.491
324.384	650.137	273.754	775.572	230.631	453.505	281.261	599.294	230.631	341.31	213.754	304.384	324.384	1473.15	290.631	1237.17	213.754	915.58	358.138	3151.03	290.631	866.222	333.754	652.05	204.384	6630.74	333.754	7952.62	213.754	2348.97	271.892	195.665	204.384	139.466	230.631	295.079
324.685	651.843	273.874	776.812	230.811	456.467	281.622	600.93	230.811	341.89	213.874	304.952	324.685	1476.44	290.811	1239.63	213.874	917.007	358.559	3159.84	290.811	868.058	333.874	654.039	204.685	6648.14	333.874	7966.62	213.874	2357.93	272.432	196.807	204.685	140.184	230.811	296.675
324.985	653.554	273.994	778.055	230.991	459.447	281.982	602.57	230.991	342.471	213.994	305.52	324.985	1479.73	290.991	1242.1	213.994	918.437	358.979	3168.67	290.991	869.898	333.994	656.034	204.985	6665.6	333.994	7980.65	213.994	2366.93	272.973	197.955	204.985	140.906	230.991	298.28
325.285	655.269	274.114	779.3	231.171	462.447	282.342	604.215	231.171	343.054	214.114	306.09	325.285	1483.04	291.171	1244.57	214.114	919.869	359.399	3177.53	291.171	871.742	334.114	658.035	205.285	6683.09	334.114	7994.7	214.114	2375.96	273.514	199.11	205.285	141.631	231.171	299.894
325.586	656.989	274.234	780.546	231.351	465.467	282.703	605.865	231.351	343.637	214.234	306.66	325.586	1486.35	291.351	1247.05	214.234	921.303	359.82	3186.41	291.351	873.59	334.234	660.042	205.586	6700.64	334.234	8008.77	214.234	2385.02	274.054	200.271	205.586	142.36	231.351	301.516
325.886	658.713	274.354	781.795	231.532	468.506	283.063	607.519	231.532	344.221	214.354	307.232	325.886	1489.66	291.532	1249.53	214.354	922.74	360.24	3195.31	291.532	875.442	334.354	662.055	205.886	6718.23	334.354	8022.88	214.354	2394.12	274.595	201.44	205.886	143.093	231.532	303.147
326.186	660.442	274.474	783.045	231.712	471.566	283.423	609.177	231.712	344.806	214.474	307.805	326.186	1492.99	291.712	1252.02	214.474	924.178	360.661	3204.25	291.712	877.297	334.474	664.074	206.186	6735.86	334.474	8037	214.474	2403.25	275.135	202.615	206.186	143.83	231.712	304.787
326.486	662.175	274.595	784.298	231.892	474.645	283.784	610.84	231.892	345.392	214.595	308.379	326.486	1496.32	291.892	1254.51	214.595	925.619	361.081	3213.2	291.892	879.157	334.595	666.1	206.486	6753.55	334.595	8051.15	214.595	2412.42	275.676	203.797	206.486	144.57	231.892	306.435
326.787	663.913	274.715	785.552	232.072	477.744	284.144	612.507	232.072	345.98	214.715	308.954	326.787	1499.66	292.072	1257.01	214.715	927.062	361.502	3222.18	292.072	881.02	334.715	668.131	206.787	6771.28	334.715	8065.33	214.715	2421.63	276.216	204.986	206.787	145.315	232.072	308.093
327.087	665.655	274.835	786.809	232.252	480.864	284.505	614.179	232.252	346.568	214.835	309.53	327.087	1503.01	292.252	1259.51	214.835	928.508	361.922	3231.19	292.252	882.888	334.835	670.169	207.087	6789.05	334.835	8079.53	214.835	2430.86	276.757	206.181	207.087	146.063	232.252	309.759
327.387	667.402	274.955	788.067	232.432	484.004	284.865	615.856	232.432	347.157	214.955	310.107	327.387	1506.37	292.432	1262.02	214.955	929.956	362.342	3240.22	292.432	884.759	334.955	672.213	207.387	6806.87	334.955	8093.75	214.955	2440.14	277.297	207.384	207.387	146.815	232.432	311.435
327.688	669.153	275.075	789.328	232.613	487.164	285.225	617.537	232.613	347.747	215.075	310.685	327.688	1509.73	292.613	1264.53	215.075	931.406	362.763	3249.28	292.613	886.635	335.075	674.264	207.688	6824.74	335.075	8108	215.075	2449.45	277.838	208.594	207.688	147.571	232.613	313.12
327.988	670.909	275.195	790.59	232.793	490.345	285.586	619.223	232.793	348.339	215.195	311.264	327.988	1513.1	292.793	1267.04	215.195	932.858	363.183	3258.36	292.793	888.514	335.195	676.32	207.988	6842.66	335.195	8122.28	215.195	2458.79	278.378	209.811	207.988	148.33	232.793	314.814
328.288	672.67	275.315	791.855	232.973	493.547	285.946	620.913	232.973	348.931	215.315	311.845	328.288	1516.48	292.973	1269.57	215.315	934.312	363.604	3267.46	292.973	890.397	335.315	678.383	208.288	6860.62	335.315	8136.58	215.315	2468.17	278.919	211.035	208.288	149.094	232.973	316.516
328.589	674.435	275.435	793.121	233.153	496.77	286.306	622.608	233.153	349.524	215.435	312.426	328.589	1519.87	293.153	1272.09	215.435	935.769	364.024	3276.6	293.153	892.285	335.435	680.452	208.589	6878.63	335.435	8150.9	215.435	2477.59	279.459	212.266	208.589	149.862	233.153	318.229
328.889	676.205	275.556	794.39	233.333	500.014	286.667	624.308	233.333	350.118	215.556	313.009	328.889	1523.26	293.333	1274.63	215.556	937.228	364.444	3285.75	293.333	894.176	335.556	682.528	208.889	6896.69	335.556	8165.25	215.556	2487.04	280	213.504	208.889	150.633	233.333	319.95
329.189	677.98	275.676	795.661	233.514	503.279	287.027	626.012	233.514	350.714	215.676	313.592	329.189	1526.66	293.514	1277.16	215.676	938.689	364.865	3294.94	293.514	896.071	335.676	684.609	209.189	6914.8	335.676	8179.63	215.676	2496.53	280.541	214.75	209.189	151.409	233.514	321.681
329.489	679.759	275.796	796.933	233.694	506.565	287.387	627.721	233.694	351.31	215.796	314.177	329.489	1530.07	293.694	1279.71	215.796	940.153	365.285	3304.15	293.694	897.971	335.796	686.697	209.489	6932.95	335.796	8194.03	215.796	2506.05	281.081	216.002	209.489	152.188	233.694	323.421
329.79	681.543	275.916	798.208	233.874	509.873	287.748	629.434	233.874	351.907	215.916	314.763	329.79	1533.48	293.874	1282.25	215.916	941.619	365.706	3313.38	293.874	899.874	335.916	688.792	209.79	6951.15	335.916	8208.46	215.916	2515.61	281.622	217.262	209.79	152.972	233.874	325.17
330.09	683.331	276.036	799.485	234.054	513.202	288.108	631.152	234.054	352.506	216.036	315.35	330.09	1536.91	294.054	1284.81	216.036	943.087	366.126	3322.64	294.054	901.782	336.036	690.893	210.09	6969.4	336.036	8222.91	216.036	2525.21	282.162	218.53	210.09	153.759	234.054	326.929
330.39	685.125	276.156	800.764	234.234	516.553	288.468	632.875	234.234	353.105	216.156	315.938	330.39	1540.34	294.234	1287.36	216.156	944.557	366.547	3331.93	294.234	903.693	336.156	693	210.39	6987.69	336.156	8237.39	216.156	2534.84	282.703	219.805	210.39	154.551	234.234	328.698
330.691	686.923	276.276	802.045	234.414	519.926	288.829	634.603	234.414	353.705	216.276	316.527	330.691	1543.78	294.414	1289.93	216.276	946.03	366.967	3341.24	294.414	905.609	336.276	695.114	210.691	7006.03	336.276	8251.89	216.276	2544.51	283.243	221.087	210.691	155.346	234.414	330.476
330.991	688.725	276.396	803.327	234.595	523.321	289.189	636.335	234.595	354.307	216.396	317.117	330.991	1547.22	294.595	1292.49	216.396	947.505	367.387	3350.58	294.595	907.528	336.396	697.234	210.991	7024.43	336.396	8266.42	216.396	2554.22	283.784	222.377	210.991	156.146	234.595	332.263
331.291	690.533	276.517	804.612	234.775	526.738	289.55	638.072	234.775	354.909	216.517	317.708	331.291	1550.68	294.775	1295.07	216.517	948.982	367.808	3359.95	294.775	909.452	336.517	699.36	211.291	7042.87	336.517	8280.97	216.517	2563.96	284.324	223.674	211.291	156.95	234.775	334.061
331.592	692.345	276.637	805.899	234.955	530.178	289.91	639.814	234.955	355.512	216.637	318.3	331.592	1554.14	294.955	1297.65	216.637	950.462	368.228	3369.34	294.955	911.38	336.637	701.494	211.592	7061.36	336.637	8295.55	216.637	2573.74	284.865	224.979	211.592	157.758	234.955	335.868
331.892	694.162	276.757	807.188	235.135	533.64	290.27	641.561	235.135	356.117	216.757	318.894	331.892	1557.61	295.135	1300.23	216.757	951.944	368.649	3378.75	295.135	913.312	336.757	703.633	211.892	7079.89	336.757	8310.16	216.757	2583.56	285.405	226.291	211.892	158.57	235.135	337.685
332.192	695.984	276.877	808.48	235.315	537.124	290.631	643.312	235.315	356.722	216.877	319.488	332.192	1561.09	295.315	1302.82	216.877	953.428	369.069	3388.2	295.315	915.247	336.877	705.779	212.192	7098.48	336.877	8324.79	216.877	2593.42	285.946	227.611	212.192	159.387	235.315	339.511
332.492	697.81	276.997	809.773	235.495	540.632	290.991	645.068	235.495	357.329	216.997	320.084	332.492	1564.57	295.495	1305.41	216.997	954.915	369.489	3397.67	295.495	917.187	336.997	707.932	212.492	7117.11	336.997	8339.45	216.997	2603.31	286.486	228.939	212.492	160.207	235.495	341.348
332.793	699.641	277.117	811.068	235.676	544.162	291.351	646.829	235.676	357.936	217.117	320.681	332.793	1568.07	295.676	1308.01	217.117	956.403	369.91	3407.16	295.676	919.132	337.117	710.091	212.793	7135.8	337.117	8354.13	217.117	2613.24	287.027	230.275	212.793	161.032	235.676	343.194
333.093	701.478	277.237	812.365	235.856	547.715	291.712	648.595	235.856	358.545	217.237	321.279	333.093	1571.57	295.856	1310.61	217.237	957.895	370.33	3416.69	295.856	921.08	337.237	712.257	213.093	7154.53	337.237	8368.84	217.237	2623.21	287.568	231.618	213.093	161.861	235.856	345.051
333.393	703.318	277.357	813.665	236.036	551.292	292.072	650.365	236.036	359.154	217.357	321.878	333.393	1575.07	296.036	1313.22	217.357	959.388	370.751	3426.24	296.036	923.032	337.357	714.429	213.393	7173.31	337.357	8383.57	217.357	2633.22	288.108	232.969	213.393	162.694	236.036	346.917
333.694	705.164	277.477	814.966	236.216	554.891	292.432	652.141	236.216	359.765	217.477	322.478	333.694	1578.59	296.216	1315.84	217.477	960.884	371.171	3435.81	296.216	924.989	337.477	716.608	213.694	7192.14	337.477	8398.33	217.477	2643.27	288.649	234.328	213.694	163.532	236.216	348.794
333.994	707.015	277.598	816.27	236.396	558.515	292.793	653.921	236.396	360.377	217.598	323.079	333.994	1582.12	296.396	1318.45	217.598	962.382	371.592	3445.42	296.396	926.949	337.598	718.794	213.994	7211.02	337.598	8413.12	217.598	2653.35	289.189	235.695	213.994	164.374	236.396	350.681
334.294	708.87	277.718	817.575	236.577	562.162	293.153	655.706	236.577	360.989	217.718	323.682	334.294	1585.65	296.577	1321.08	217.718	963.883	372.012	3455.05	296.577	928.914	337.718	720.987	214.294	7229.95	337.718	8427.93	217.718	2663.47	289.73	237.07	214.294	165.22	236.577	352.578
334.595	710.73	277.838	818.883	236.757	565.833	293.514	657.496	236.757	361.603	217.838	324.285	334.595	1589.19	296.757	1323.71	217.838	965.385	372.432	3464.7	296.757	930.883	337.838	723.186	214.595	7248.93	337.838	8442.77	217.838	2673.63	290.27	238.453	214.595	166.071	236.757	354.485
334.895	712.596	277.958	820.193	236.937	569.527	293.874	659.291	236.937	362.218	217.958	324.89	334.895	1592.74	296.937	1326.34	217.958	966.891	372.853	3474.39	296.937	932.856	337.958	725.391	214.895	7267.96	337.958	8457.63	217.958	2683.83	290.811	239.844	214.895	166.926	236.937	356.402
335.195	714.466	278.078	821.505	237.117	573.246	294.234	661.09	237.117	362.834	218.078	325.495	335.195	1596.29	297.117	1328.98	218.078	968.398	373.273	3484.1	297.117	934.834	338.078	727.604	215.195	7287.04	338.078	8472.53	218.078	2694.07	291.351	241.243	215.195	167.785	237.117	358.33
335.495	716.341	278.198	822.819	237.297	576.989	294.595	662.895	237.297	363.451	218.198	326.102	335.495	1599.86	297.297	1331.63	218.198	969.908	373.694	3493.84	297.297	936.815	338.198	729.823	215.495	7306.17	338.198	8487.44	218.198	2704.35	291.892	242.65	215.495	168.649	237.297	360.269
335.796	718.221	278.318	824.135	237.477	580.757	294.955	664.704	237.477	364.069	218.318	326.71	335.796	1603.43	297.477	1334.28	218.318	971.42	374.114	3503.6	297.477	938.801	338.318	732.049	215.796	7325.35	338.318	8502.39	218.318	2714.67	292.432	244.066	215.796	169.517	237.477	362.217
336.096	720.105	278.438	825.453	237.658	584.549	295.315	666.519	237.658	364.688	218.438	327.319	336.096	1607.01	297.658	1336.94	218.438	972.935	374.535	3513.39	297.658	940.791	338.438	734.282	216.096	7344.58	338.438	8517.36	218.438	2725.02	292.973	245.49	216.096	170.39	237.658	364.177
336.396	721.995	278.559	826.774	237.838	588.366	295.676	668.338	237.838	365.308	218.559	327.93	336.396	1610.59	297.838	1339.6	218.559	974.452	374.955	3523.21	297.838	942.785	338.559	736.522	216.396	7363.86	338.559	8532.35	218.559	2735.42	293.514	246.922	216.396	171.267	237.838	366.147
336.697	723.89	278.679	828.096	238.018	592.208	296.036	670.163	238.018	365.929	218.679	328.541	336.697	1614.19	298.018	1342.27	218.679	975.971	375.375	3533.06	298.018	944.784	338.679	738.768	216.697	7383.19	338.679	8547.37	218.679	2745.85	294.054	248.362	216.697	172.149	238.018	368.127
336.997	725.79	278.799	829.421	238.198	596.075	296.396	671.992	238.198	366.551	218.799	329.154	336.997	1617.79	298.198	1344.94	218.799	977.493	375.796	3542.94	298.198	946.786	338.799	741.021	216.997	7402.57	338.799	8562.42	218.799	2756.33	294.595	249.811	216.997	173.035	238.198	370.119
337.297	727.694	278.919	830.747	238.378	599.967	296.757	673.827	238.378	367.174	218.919	329.767	337.297	1621.41	298.378	1347.61	218.919	979.017	376.216	3552.84	298.378	948.793	338.919	743.281	217.297	7422.01	338.919	8577.5	218.919	2766.84	295.135	251.268	217.297	173.926	238.378	372.121
337.598	729.604	279.039	832.076	238.559	603.885	297.117	675.666	238.559	367.798	219.039	330.382	337.598	1625.03	298.559	1350.3	219.039	980.543	376.637	3562.77	298.559	950.804	339.039	745.548	217.598	7441.49	339.039	8592.6	219.039	2777.4	295.676	252.734	217.598	174.821	238.559	374.134
337.898	731.519	279.159	833.407	238.739	607.828	297.477	677.51	238.739	368.424	219.159	330.998	337.898	1628.65	298.739	1352.99	219.159	982.072	377.057	3572.73	298.739	952.82	339.159	747.822	217.898	7461.03	339.159	8607.73	219.159	2788	296.216	254.209	217.898	175.722	238.739	376.157
338.198	733.439	279.279	834.74	238.919	611.797	297.838	679.36	238.919	369.05	219.279	331.615	338.198	1632.29	298.919	1355.68	219.279	983.603	377.477	3582.71	298.919	954.839	339.279	750.103	218.198	7480.61	339.279	8622.88	219.279	2798.63	296.757	255.691	218.198	176.626	238.919	378.192
338.498	735.363	279.399	836.075	239.099	615.792	298.198	681.214	239.099	369.678	219.399	332.234	338.498	1635.93	299.099	1358.38	219.399	985.137	377.898	3592.72	299.099	956.863	339.399	752.391	218.499	7500.25	339.399	8638.07	219.399	2809.31	297.297	257.183	218.499	177.536	239.099	380.238
338.799	737.293	279.52	837.413	239.279	619.813	298.559	683.074	239.279	370.306	219.52	332.853	338.799	1639.59	299.279	1361.08	219.52	986.673	378.318	3602.77	299.279	958.892	339.52	754.686	218.799	7519.94	339.52	8653.27	219.52	2820.03	297.838	258.683	218.799	178.45	239.279	382.295
339.099	739.228	279.64	838.752	239.459	623.86	298.919	684.938	239.459	370.936	219.64	333.474	339.099	1643.25	299.459	1363.79	219.64	988.211	378.739	3612.84	299.459	960.924	339.64	756.988	219.099	7539.68	339.64	8668.51	219.64	2830.78	298.378	260.192	219.099	179.368	239.459	384.363
339.399	741.168	279.76	840.094	239.64	627.934	299.279	686.808	239.64	371.566	219.76	334.095	339.399	1646.92	299.64	1366.51	219.76	989.752	379.159	3622.93	299.64	962.961	339.76	759.297	219.399	7559.47	339.76	8683.77	219.76	2841.58	298.919	261.71	219.399	180.292	239.64	386.442
339.7	743.113	279.88	841.438	239.82	632.034	299.64	688.683	239.82	372.198	219.88	334.718	339.7	1650.59	299.82	1369.23	219.88	991.295	379.58	3633.06	299.82	965.002	339.88	761.613	219.7	7579.32	339.88	8699.06	219.88	2852.42	299.459	263.237	219.7	181.22	239.82	388.532
340	745.063	280	842.784	240	636.161	300	690.563	240	372.831	220	335.342	340	1654.28	300	1371.95	220	992.841	380	3643.21	300	967.048	340	763.936	220	7599.22	340	8714.38	220	2863.31	300	264.773	220	182.153	240	390.634
340.3	747.019	280.12	844.132	240.18	640.315	300.36	692.448	240.18	373.465	220.12	335.968	340.3	1657.97	300.18	1374.68	220.12	994.389	380.42	3653.4	300.18	969.097	340.12	766.266	220.3	7619.16	340.12	8729.72	220.12	2874.23	300.541	266.317	220.3	183.091	240.18	392.747
340.601	748.979	280.24	845.482	240.36	644.497	300.721	694.338	240.36	374.1	220.24	336.594	340.601	1661.67	300.36	1377.42	220.24	995.939	380.841	3663.61	300.36	971.152	340.24	768.603	220.601	7639.17	340.24	8745.09	220.24	2885.19	301.081	267.871	220.601	184.033	240.36	394.872
340.901	750.944	280.36	846.834	240.541	648.705	301.081	696.234	240.541	374.736	220.36	337.222	340.901	1665.38	300.541	1380.16	220.36	997.492	381.261	3673.85	300.541	973.21	340.36	770.947	220.901	7659.22	340.36	8760.49	220.36	2896.2	301.622	269.433	220.901	184.981	240.541	397.008
341.201	752.915	280.48	848.189	240.721	652.941	301.441	698.134	240.721	375.373	220.48	337.85	341.201	1669.1	300.721	1382.91	220.48	999.047	381.682	3684.12	300.721	975.273	340.48	773.299	221.201	7679.33	340.48	8775.91	220.48	2907.25	302.162	271.005	221.201	185.933	240.721	399.155
341.502	754.891	280.601	849.545	240.901	657.204	301.802	700.04	240.901	376.011	220.601	338.48	341.502	1672.83	300.901	1385.66	220.601	1000.6	382.102	3694.41	300.901	977.34	340.601	775.657	221.501	7699.49	340.601	8791.36	220.601	2918.34	302.703	272.586	221.501	186.89	240.901	401.314
341.802	756.872	280.721	850.904	241.081	661.496	302.162	701.951	241.081	376.65	220.721	339.111	341.802	1676.56	301.081	1388.42	220.721	1002.16	382.523	3704.74	301.081	979.412	340.721	778.023	221.802	7719.7	340.721	8806.84	220.721	2929.47	303.243	274.176	221.802	187.852	241.081	403.485
342.102	758.858	280.841	852.265	241.261	665.815	302.523	703.867	241.261	377.291	220.841	339.744	342.102	1680.3	301.261	1391.18	220.841	1003.73	382.943	3715.09	301.261	981.488	340.841	780.396	222.102	7739.96	340.841	8822.35	220.841	2940.65	303.784	275.776	222.102	188.82	241.261	405.668
342.402	760.85	280.961	853.629	241.441	670.163	302.883	705.788	241.441	377.932	220.961	340.377	342.402	1684.05	301.441	1393.95	220.961	1005.29	383.363	3725.48	301.441	983.568	340.961	782.776	222.402	7760.28	340.961	8837.88	220.961	2951.87	304.324	277.384	222.402	189.792	241.441	407.862
342.703	762.847	281.081	854.994	241.622	674.539	303.243	707.715	241.622	378.575	221.081	341.012	342.703	1687.81	301.622	1396.73	221.081	1006.86	383.784	3735.89	301.622	985.653	341.081	785.164	222.703	7780.65	341.081	8853.44	221.081	2963.13	304.865	279.003	222.703	190.769	241.622	410.068
343.003	764.849	281.201	856.362	241.802	678.943	303.604	709.647	241.802	379.218	221.201	341.647	343.003	1691.58	301.802	1399.51	221.201	1008.43	384.204	3746.33	301.802	987.742	341.201	787.559	223.003	7801.08	341.201	8869.03	221.201	2974.43	305.405	280.63	223.003	191.751	241.802	412.287
343.303	766.856	281.321	857.731	241.982	683.377	303.964	711.584	241.982	379.863	221.321	342.284	343.303	1695.36	301.982	1402.29	221.321	1010	384.625	3756.8	301.982	989.836	341.321	789.961	223.303	7821.56	341.321	8884.64	221.321	2985.78	305.946	282.267	223.303	192.738	241.982	414.517
343.604	768.868	281.441	859.103	242.162	687.839	304.324	713.527	242.162	380.509	221.441	342.923	343.604	1699.14	302.162	1405.09	221.441	1011.58	385.045	3767.3	302.162	991.934	341.441	792.37	223.604	7842.09	341.441	8900.28	221.441	2997.17	306.486	283.914	223.604	193.73	242.162	416.759
343.904	770.886	281.562	860.478	242.342	692.331	304.685	715.474	242.342	381.156	221.562	343.562	343.904	1702.94	302.342	1407.88	221.562	1013.15	385.465	3777.83	302.342	994.037	341.562	794.787	223.904	7862.68	341.562	8915.95	221.562	3008.6	307.027	285.57	223.904	194.728	242.342	419.013
344.204	772.909	281.682	861.854	242.523	696.851	305.045	717.428	242.523	381.804	221.682	344.202	344.204	1706.74	302.523	1410.69	221.682	1014.73	385.886	3788.39	302.523	996.144	341.682	797.211	224.204	7883.32	341.682	8931.65	221.682	3020.08	307.568	287.236	224.204	195.73	242.523	421.28
344.505	774.937	281.802	863.232	242.703	701.402	305.405	719.386	242.703	382.453	221.802	344.844	344.505	1710.55	302.703	1413.49	221.802	1016.32	386.306	3798.98	302.703	998.255	341.802	799.643	224.505	7904.01	341.802	8947.38	221.802	3031.6	308.108	288.912	224.505	196.738	242.703	423.559
344.805	776.971	281.922	864.613	242.883	705.982	305.766	721.35	242.883	383.103	221.922	345.487	344.805	1714.37	302.883	1416.31	221.922	1017.9	386.727	3809.6	302.883	1000.37	341.922	802.082	224.805	7924.76	341.922	8963.13	221.922	3043.17	308.649	290.597	224.805	197.751	242.883	425.85
345.105	779.01	282.042	865.996	243.063	710.592	306.126	723.319	243.063	383.755	222.042	346.131	345.105	1718.2	303.063	1419.13	222.042	1019.49	387.147	3820.25	303.063	1002.49	342.042	804.528	225.105	7945.57	342.042	8978.91	222.042	3054.78	309.189	292.292	225.105	198.769	243.063	428.154
345.405	781.055	282.162	867.381	243.243	715.232	306.486	725.293	243.243	384.407	222.162	346.777	345.405	1722.03	303.243	1421.95	222.162	1021.08	387.568	3830.92	303.243	1004.62	342.162	806.982	225.405	7966.42	342.162	8994.72	222.162	3066.43	309.73	293.997	225.405	199.792	243.243	430.47
345.706	783.104	282.282	868.769	243.423	719.902	306.847	727.273	243.423	385.061	222.282	347.423	345.706	1725.88	303.423	1424.78	222.282	1022.67	387.988	3841.63	303.423	1006.75	342.282	809.443	225.706	7987.34	342.282	9010.56	222.282	3078.13	310.27	295.712	225.706	200.821	243.423	432.798
346.006	785.159	282.402	870.158	243.604	724.603	307.207	729.258	243.604	385.715	222.402	348.071	346.006	1729.73	303.604	1427.62	222.402	1024.26	388.408	3852.37	303.604	1008.88	342.402	811.912	226.006	8008.31	342.402	9026.42	222.402	3089.87	310.811	297.437	226.006	201.855	243.604	435.139
346.306	787.22	282.523	871.55	243.784	729.334	307.568	731.249	243.784	386.371	222.523	348.72	346.306	1733.59	303.784	1430.46	222.523	1025.86	388.829	3863.13	303.784	1011.02	342.523	814.388	226.306	8029.33	342.523	9042.31	222.523	3101.66	311.351	299.173	226.306	202.894	243.784	437.493
346.607	789.286	282.643	872.944	243.964	734.097	307.928	733.245	243.964	387.028	222.643	349.37	346.607	1737.46	303.964	1433.31	222.643	1027.46	389.249	3873.93	303.964	1013.16	342.643	816.872	226.607	8050.41	342.643	9058.23	222.643	3113.49	311.892	300.918	226.607	203.939	243.964	439.86
346.907	791.357	282.763	874.341	244.144	738.89	308.288	735.247	244.144	387.686	222.763	350.021	346.907	1741.34	304.144	1436.16	222.763	1029.06	389.67	3884.76	304.144	1015.31	342.763	819.364	226.907	8071.54	342.763	9074.18	222.763	3125.37	312.432	302.673	226.907	204.988	244.144	442.239
347.207	793.434	282.883	875.739	244.324	743.715	308.649	737.254	244.324	388.345	222.883	350.674	347.207	1745.23	304.324	1439.02	222.883	1030.67	390.09	3895.62	304.324	1017.46	342.883	821.863	227.207	8092.73	342.883	9090.16	222.883	3137.29	312.973	304.439	227.207	206.044	244.324	444.631
347.508	795.516	283.003	877.14	244.505	748.571	309.009	739.266	244.505	389.006	223.003	351.328	347.508	1749.12	304.505	1441.88	223.003	1032.27	390.511	3906.51	304.505	1019.62	343.003	824.37	227.508	8113.97	343.003	9106.16	223.003	3149.26	313.514	306.215	227.508	207.105	244.505	447.037
347.808	797.604	283.123	878.543	244.685	753.459	309.369	741.285	244.685	389.667	223.123	351.983	347.808	1753.03	304.685	1444.75	223.123	1033.88	390.931	3917.42	304.685	1021.78	343.123	826.884	227.808	8135.27	343.123	9122.2	223.123	3161.28	314.054	308.001	227.808	208.171	244.685	449.455
348.108	799.697	283.243	879.948	244.865	758.379	309.73	743.308	244.865	390.329	223.243	352.639	348.108	1756.94	304.865	1447.63	223.243	1035.49	391.351	3928.37	304.865	1023.95	343.243	829.406	228.108	8156.63	343.243	9138.26	223.243	3173.34	314.595	309.798	228.108	209.243	244.865	451.886
348.408	801.796	283.363	881.356	245.045	763.331	310.09	745.337	245.045	390.993	223.363	353.297	348.408	1760.87	305.045	1450.51	223.363	1037.11	391.772	3939.35	305.045	1026.12	343.363	831.936	228.408	8178.04	343.363	9154.35	223.363	3185.44	315.135	311.605	228.408	210.32	245.045	454.33
348.709	803.9	283.483	882.766	245.225	768.316	310.45	747.372	245.225	391.658	223.483	353.955	348.709	1764.8	305.225	1453.4	223.483	1038.73	392.192	3950.36	305.225	1028.29	343.483	834.473	228.709	8199.51	343.483	9170.46	223.483	3197.6	315.676	313.423	228.709	211.403	245.225	456.788
349.009	806.009	283.604	884.178	245.405	773.333	310.811	749.412	245.405	392.324	223.604	354.615	349.009	1768.74	305.405	1456.29	223.604	1040.35	392.613	3961.4	305.405	1030.47	343.604	837.019	229.009	8221.04	343.604	9186.61	223.604	3209.79	316.216	315.251	229.009	212.491	245.405	459.259
349.309	808.125	283.724	885.592	245.586	778.382	311.171	751.458	245.586	392.991	223.724	355.276	349.309	1772.69	305.586	1459.19	223.724	1041.97	393.033	3972.48	305.586	1032.65	343.724	839.572	229.309	8242.62	343.724	9202.78	223.724	3222.04	316.757	317.09	229.309	213.585	245.586	461.743
349.61	810.245	283.844	887.008	245.766	783.465	311.532	753.509	245.766	393.659	223.844	355.939	349.61	1776.64	305.766	1462.1	223.844	1043.59	393.453	3983.58	305.766	1034.84	343.844	842.132	229.61	8264.26	343.844	9218.99	223.844	3234.33	317.297	318.94	229.61	214.685	245.766	464.241
349.91	812.372	283.964	888.427	245.946	788.581	311.892	755.566	245.946	394.328	223.964	356.603	349.91	1780.61	305.946	1465.01	223.964	1045.22	393.874	3994.71	305.946	1037.04	343.964	844.701	229.91	8285.95	343.964	9235.22	223.964	3246.67	317.838	320.801	229.91	215.79	245.946	466.752
350.21	814.504	284.084	889.848	246.126	793.73	312.252	757.628	246.126	394.999	224.084	357.267	350.21	1784.59	306.126	1467.92	224.084	1046.85	394.294	4005.88	306.126	1039.24	344.084	847.277	230.21	8307.7	344.084	9251.48	224.084	3259.06	318.378	322.672	230.21	216.901	246.126	469.277
350.511	816.641	284.204	891.272	246.306	798.913	312.613	759.696	246.306	395.67	224.204	357.933	350.511	1788.57	306.306	1470.85	224.204	1048.48	394.715	4017.08	306.306	1041.44	344.204	849.861	230.511	8329.51	344.204	9267.77	224.204	3271.49	318.919	324.555	230.511	218.017	246.306	471.815
350.811	818.784	284.324	892.697	246.486	804.13	312.973	761.77	246.486	396.343	224.324	358.601	350.811	1792.56	306.486	1473.77	224.324	1050.12	395.135	4028.3	306.486	1043.65	344.324	852.454	230.811	8351.38	344.324	9284.08	224.324	3283.97	319.459	326.448	230.811	219.14	246.486	474.368
351.111	820.933	284.444	894.125	246.667	809.38	313.333	763.85	246.667	397.017	224.444	359.269	351.111	1796.56	306.667	1476.71	224.444	1051.75	395.556	4039.56	306.667	1045.86	344.444	855.054	231.111	8373.3	344.444	9300.43	224.444	3296.5	320	328.352	231.111	220.268	246.667	476.934
351.411	823.088	284.565	895.555	246.847	814.666	313.694	765.935	246.847	397.692	224.565	359.939	351.411	1800.58	306.847	1479.65	224.565	1053.39	395.976	4050.85	306.847	1048.07	344.565	857.662	231.411	8395.28	344.565	9316.8	224.565	3309.07	320.541	330.268	231.411	221.402	246.847	479.514
351.712	825.248	284.685	896.988	247.027	819.985	314.054	768.026	247.027	398.368	224.685	360.61	351.712	1804.6	307.027	1482.59	224.685	1055.04	396.396	4062.17	307.027	1050.3	344.685	860.278	231.712	8417.32	344.685	9333.21	224.685	3321.7	321.081	332.194	231.712	222.542	247.027	482.107
352.012	827.413	284.805	898.423	247.207	825.339	314.414	770.122	247.207	399.045	224.805	361.283	352.012	1808.62	307.207	1485.54	224.805	1056.68	396.817	4073.53	307.207	1052.52	344.805	862.901	232.012	8439.42	344.805	9349.64	224.805	3334.37	321.622	334.132	232.012	223.688	247.207	484.715
352.312	829.585	284.925	899.86	247.387	830.729	314.775	772.224	247.387	399.724	224.925	361.956	352.312	1812.66	307.387	1488.5	224.925	1058.33	397.237	4084.91	307.387	1054.75	344.925	865.533	232.312	8461.57	344.925	9366.1	224.925	3347.09	322.162	336.081	232.312	224.839	247.387	487.337
352.613	831.762	285.045	901.299	247.568	836.153	315.135	774.332	247.568	400.403	225.045	362.631	352.613	1816.71	307.568	1491.46	225.045	1059.98	397.658	4096.33	307.568	1056.99	345.045	868.173	232.613	8483.79	345.045	9382.59	225.045	3359.86	322.703	338.042	232.613	225.997	247.568	489.973
352.913	833.945	285.165	902.741	247.748	841.613	315.495	776.446	247.748	401.084	225.165	363.307	352.913	1820.76	307.748	1494.43	225.165	1061.63	398.078	4107.78	307.748	1059.23	345.165	870.821	232.913	8506.06	345.165	9399.11	225.165	3372.68	323.243	340.014	232.913	227.16	247.748	492.624
353.213	836.133	285.285	904.185	247.928	847.109	315.856	778.566	247.928	401.766	225.285	363.985	353.213	1824.83	307.928	1497.41	225.285	1063.29	398.498	4119.26	307.928	1061.48	345.285	873.477	233.213	8528.39	345.285	9415.66	225.285	3385.54	323.784	341.997	233.213	228.33	247.928	495.289
353.514	838.327	285.405	905.631	248.108	852.64	316.216	780.691	248.108	402.449	225.405	364.663	353.514	1828.9	308.108	1500.39	225.405	1064.94	398.919	4130.77	308.108	1063.72	345.405	876.142	233.514	8550.78	345.405	9432.24	225.405	3398.46	324.324	343.993	233.514	229.505	248.108	497.968
353.814	840.527	285.526	907.079	248.288	858.208	316.577	782.822	248.288	403.133	225.526	365.343	353.814	1832.99	308.288	1503.38	225.526	1066.6	399.339	4142.32	308.288	1065.98	345.526	878.814	233.814	8573.22	345.526	9448.84	225.526	3411.42	324.865	345.999	233.814	230.687	248.288	500.662
354.114	842.733	285.646	908.53	248.468	863.812	316.937	784.959	248.468	403.819	225.646	366.024	354.114	1837.08	308.468	1506.37	225.646	1068.27	399.76	4153.9	308.468	1068.24	345.646	881.494	234.114	8595.73	345.646	9465.48	225.646	3424.44	325.405	348.018	234.114	231.874	248.468	503.37
354.414	844.945	285.766	909.984	248.649	869.452	317.297	787.102	248.649	404.505	225.766	366.707	354.414	1841.18	308.649	1509.37	225.766	1069.93	400.18	4165.51	308.649	1070.5	345.766	884.183	234.414	8618.29	345.766	9482.14	225.766	3437.5	325.946	350.048	234.414	233.068	248.649	506.093
354.715	847.162	285.886	911.439	248.829	875.13	317.658	789.25	248.829	405.193	225.886	367.39	354.715	1845.29	308.829	1512.37	225.886	1071.6	400.601	4177.15	308.829	1072.77	345.886	886.88	234.715	8640.92	345.886	9498.84	225.886	3450.62	326.486	352.09	234.715	234.268	248.829	508.83
355.015	849.385	286.006	912.897	249.009	880.844	318.018	791.405	249.009	405.882	226.006	368.075	355.015	1849.41	309.009	1515.38	226.006	1073.27	401.021	4188.82	309.009	1075.05	346.006	889.585	235.015	8663.6	346.006	9515.56	226.006	3463.78	327.027	354.144	235.015	235.474	249.009	511.583
355.315	851.615	286.126	914.357	249.189	886.596	318.378	793.565	249.189	406.572	226.126	368.762	355.315	1853.54	309.189	1518.4	226.126	1074.95	401.441	4200.53	309.189	1077.33	346.126	892.298	235.315	8686.35	346.126	9532.32	226.126	3476.99	327.568	356.21	235.315	236.687	249.189	514.35
355.616	853.849	286.246	915.82	249.369	892.385	318.739	795.732	249.369	407.263	226.246	369.449	355.616	1857.68	309.369	1521.42	226.246	1076.62	401.862	4212.27	309.369	1079.61	346.246	895.02	235.616	8709.15	346.246	9549.1	226.246	3490.26	328.108	358.288	235.616	237.905	249.369	517.132
355.916	856.09	286.366	917.285	249.55	898.212	319.099	797.904	249.55	407.956	226.366	370.138	355.916	1861.83	309.55	1524.45	226.366	1078.3	402.282	4224.05	309.55	1081.9	346.366	897.749	235.916	8732.01	346.366	9565.91	226.366	3503.57	328.649	360.378	235.916	239.13	249.55	519.93
356.216	858.337	286.486	918.752	249.73	904.077	319.459	800.082	249.73	408.649	226.486	370.828	356.216	1865.98	309.73	1527.48	226.486	1079.98	402.703	4235.85	309.73	1084.19	346.486	900.488	236.216	8754.93	346.486	9582.75	226.486	3516.94	329.189	362.48	236.216	240.361	249.73	522.742
356.517	860.589	286.607	920.221	249.91	909.981	319.82	802.266	249.91	409.344	226.607	371.52	356.517	1870.15	309.91	1530.53	226.607	1081.67	403.123	4247.69	309.91	1086.49	346.607	903.234	236.517	8777.92	346.607	9599.63	226.607	3530.36	329.73	364.595	236.517	241.598	249.91	525.57
356.817	862.848	286.727	921.693	250.09	915.923	320.18	804.456	250.09	410.04	226.727	372.212	356.817	1874.32	310.09	1533.57	226.727	1083.35	403.544	4259.56	310.09	1088.79	346.727	905.989	236.817	8800.96	346.727	9616.53	226.727	3543.82	330.27	366.722	236.817	242.842	250.09	528.413
357.117	865.112	286.847	923.168	250.27	921.903	320.541	806.652	250.27	410.737	226.847	372.906	357.117	1878.51	310.27	1536.62	226.847	1085.04	403.964	4271.47	310.27	1091.1	346.847	908.752	237.117	8824.06	346.847	9633.46	226.847	3557.34	330.811	368.861	237.117	244.092	250.27	531.271
357.417	867.383	286.967	924.644	250.45	927.923	320.901	808.854	250.45	411.436	226.967	373.602	357.417	1882.7	310.45	1539.68	226.967	1086.73	404.384	4283.41	310.45	1093.41	346.967	911.524	237.417	8847.23	346.967	9650.42	226.967	3570.91	331.351	371.013	237.417	245.349	250.45	534.145
357.718	869.659	287.087	926.123	250.631	933.982	321.261	811.062	250.631	412.135	227.087	374.298	357.718	1886.9	310.631	1542.75	227.087	1088.43	404.805	4295.38	310.631	1095.73	347.087	914.304	237.718	8870.45	347.087	9667.41	227.087	3584.54	331.892	373.177	237.718	246.612	250.631	537.034
358.018	871.941	287.207	927.605	250.811	940.081	321.622	813.276	250.811	412.836	227.207	374.996	358.018	1891.12	310.811	1545.82	227.207	1090.12	405.225	4307.39	310.811	1098.05	347.207	917.093	238.018	8893.74	347.207	9684.43	227.207	3598.21	332.432	375.354	238.018	247.882	250.811	539.939
358.318	874.229	287.327	929.088	250.991	946.22	321.982	815.496	250.991	413.538	227.327	375.695	358.318	1895.34	310.991	1548.9	227.327	1091.82	405.646	4319.42	310.991	1100.38	347.327	919.89	238.318	8917.09	347.327	9701.48	227.327	3611.94	332.973	377.544	238.318	249.158	250.991	542.86
358.619	876.524	287.447	930.575	251.171	952.398	322.342	817.722	251.171	414.241	227.447	376.396	358.619	1899.57	311.171	1551.98	227.447	1093.53	406.066	4331.5	311.171	1102.71	347.447	922.696	238.619	8940.5	347.447	9718.56	227.447	3625.72	333.514	379.746	238.619	250.441	251.171	545.797
358.919	878.824	287.568	932.063	251.351	958.617	322.703	819.954	251.351	414.945	227.568	377.097	358.919	1903.81	311.351	1555.07	227.568	1095.23	406.486	4343.6	311.351	1105.05	347.568	925.51	238.919	8963.97	347.568	9735.67	227.568	3639.55	334.054	381.961	238.919	251.73	251.351	548.749
359.219	881.13	287.688	933.554	251.532	964.877	323.063	822.192	251.532	415.651	227.688	377.8	359.219	1908.06	311.532	1558.17	227.688	1096.94	406.907	4355.74	311.532	1107.39	347.688	928.333	239.219	8987.5	347.688	9752.81	227.688	3653.43	334.595	384.19	239.219	253.026	251.532	551.717
359.52	883.443	287.808	935.047	251.712	971.177	323.423	824.437	251.712	416.357	227.808	378.505	359.52	1912.32	311.712	1561.27	227.808	1098.65	407.327	4367.92	311.712	1109.74	347.808	931.165	239.52	9011.09	347.808	9769.99	227.808	3667.37	335.135	386.431	239.52	254.329	251.712	554.702
359.82	885.761	287.928	936.543	251.892	977.519	323.784	826.687	251.892	417.065	227.928	379.211	359.82	1916.59	311.892	1564.38	227.928	1100.36	407.748	4380.13	311.892	1112.09	347.928	934.005	239.82	9034.75	347.928	9787.19	227.928	3681.36	335.676	388.685	239.82	255.638	251.892	557.703
360.12	888.086	288.048	938.041	252.072	983.902	324.144	828.944	252.072	417.774	228.048	379.918	360.12	1920.87	312.072	1567.49	228.048	1102.08	408.168	4392.37	312.072	1114.45	348.048	936.854	240.12	9058.47	348.048	9804.42	228.048	3695.41	336.216	390.952	240.12	256.954	252.072	560.719
360.42	890.416	288.168	939.541	252.252	990.326	324.505	831.207	252.252	418.484	228.168	380.626	360.42	1925.16	312.252	1570.61	228.168	1103.8	408.589	4404.64	312.252	1116.81	348.168	939.711	240.42	9082.24	348.168	9821.68	228.168	3709.51	336.757	393.233	240.42	258.277	252.252	563.752
360.721	892.753	288.288	941.044	252.432	996.793	324.865	833.476	252.432	419.196	228.288	381.336	360.721	1929.46	312.432	1573.74	228.288	1105.52	409.009	4416.96	312.432	1119.18	348.288	942.577	240.721	9106.09	348.288	9838.97	228.288	3723.66	337.297	395.527	240.721	259.607	252.432	566.802
361.021	895.096	288.408	942.549	252.613	1003.3	325.225	835.751	252.613	419.909	228.408	382.047	361.021	1933.76	312.613	1576.87	228.408	1107.24	409.429	4429.3	312.613	1121.55	348.408	945.452	241.021	9129.99	348.408	9856.3	228.408	3737.86	337.838	397.834	241.021	260.943	252.613	569.868
361.321	897.445	288.529	944.057	252.793	1009.85	325.586	838.032	252.793	420.623	228.529	382.759	361.321	1938.08	312.793	1580.01	228.529	1108.97	409.85	4441.68	312.793	1123.93	348.529	948.336	241.321	9153.96	348.529	9873.65	228.529	3752.12	338.378	400.155	241.321	262.287	252.793	572.951
361.622	899.8	288.649	945.567	252.973	1016.45	325.946	840.32	252.973	421.338	228.649	383.473	361.622	1942.41	312.973	1583.15	228.649	1110.7	410.27	4454.1	312.973	1126.31	348.649	951.228	241.622	9177.99	348.649	9891.03	228.649	3766.44	338.919	402.49	241.622	263.637	252.973	576.05
361.922	902.161	288.769	947.079	253.153	1023.08	326.306	842.614	253.153	422.054	228.769	384.187	361.922	1946.74	313.153	1586.3	228.769	1112.43	410.691	4466.54	313.153	1128.7	348.769	954.13	241.922	9202.08	348.769	9908.45	228.769	3780.8	339.459	404.837	241.922	264.994	253.153	579.166
362.222	904.529	288.889	948.594	253.333	1029.77	326.667	844.914	253.333	422.772	228.889	384.904	362.222	1951.09	313.333	1589.46	228.889	1114.16	411.111	4479.03	313.333	1131.09	348.889	957.04	242.222	9226.24	348.889	9925.89	228.889	3795.23	340	407.199	242.222	266.359	253.333	582.299
362.523	906.903	289.009	950.112	253.514	1036.49	327.027	847.221	253.514	423.49	229.009	385.621	362.523	1955.45	313.514	1592.63	229.009	1115.9	411.532	4491.55	313.514	1133.49	349.009	959.959	242.523	9250.46	349.009	9943.37	229.009	3809.71	340.541	409.575	242.523	267.73	253.514	585.449
362.823	909.283	289.129	951.631	253.694	1043.26	327.387	849.533	253.694	424.21	229.129	386.34	362.823	1959.81	313.694	1595.8	229.129	1117.64	411.952	4504.1	313.694	1135.89	349.129	962.887	242.823	9274.74	349.129	9960.88	229.129	3824.24	341.081	411.964	242.823	269.108	253.694	588.616
363.123	911.669	289.249	953.154	253.874	1050.07	327.748	851.852	253.874	424.932	229.249	387.061	363.123	1964.19	313.874	1598.97	229.249	1119.38	412.372	4516.69	313.874	1138.3	349.249	965.824	243.123	9299.09	349.249	9978.41	229.249	3838.83	341.622	414.367	243.123	270.494	253.874	591.8
363.423	914.061	289.369	954.678	254.054	1056.93	328.108	854.178	254.054	425.654	229.369	387.782	363.423	1968.57	314.054	1602.16	229.369	1121.13	412.793	4529.31	314.054	1140.71	349.369	968.769	243.423	9323.5	349.369	9995.98	229.369	3853.47	342.162	416.784	243.423	271.886	254.054	595.001
363.724	916.46	289.489	956.205	254.234	1063.83	328.468	856.509	254.234	426.378	229.489	388.505	363.724	1972.97	314.234	1605.35	229.489	1122.87	413.213	4541.97	314.234	1143.13	349.489	971.724	243.724	9347.98	349.489	10013.6	229.489	3868.18	342.703	419.216	243.724	273.286	254.234	598.219
364.024	918.865	289.61	957.735	254.414	1070.77	328.829	858.847	254.414	427.103	229.61	389.23	364.024	1977.37	314.414	1608.54	229.61	1124.63	413.634	4554.67	314.414	1145.55	349.61	974.688	244.024	9372.52	349.61	10031.2	229.61	3882.93	343.243	421.661	244.024	274.693	254.414	601.455
364.324	921.277	289.73	959.267	254.595	1077.77	329.189	861.192	254.595	427.829	229.73	389.955	364.324	1981.79	314.595	1611.74	229.73	1126.38	414.054	4567.4	314.595	1147.98	349.73	977.661	244.324	9397.12	349.73	10048.9	229.73	3897.75	343.784	424.121	244.324	276.107	254.595	604.709
364.625	923.694	289.85	960.801	254.775	1084.8	329.55	863.543	254.775	428.556	229.85	390.682	364.625	1986.21	314.775	1614.95	229.85	1128.14	414.474	4580.16	314.775	1150.41	349.85	980.643	244.625	9421.79	349.85	10066.6	229.85	3912.61	344.324	426.595	244.625	277.529	254.775	607.98
364.925	926.118	289.97	962.338	254.955	1091.89	329.91	865.9	254.955	429.285	229.97	391.411	364.925	1990.65	314.955	1618.17	229.97	1129.89	414.895	4592.96	314.955	1152.85	349.97	983.634	244.925	9446.53	349.97	10084.3	229.97	3927.54	344.865	429.084	244.925	278.958	254.955	611.269
365.225	928.549	290.09	963.877	255.135	1099.02	330.27	868.264	255.135	430.015	230.09	392.141	365.225	1995.09	315.135	1621.39	230.09	1131.66	415.315	4605.8	315.135	1155.3	350.09	986.634	245.225	9471.32	350.09	10102	230.09	3942.52	345.405	431.587	245.225	280.394	255.135	614.575
365.526	930.986	290.21	965.419	255.315	1106.19	330.631	870.634	255.315	430.746	230.21	392.872	365.526	1999.54	315.315	1624.62	230.21	1133.42	415.736	4618.68	315.315	1157.75	350.21	989.643	245.526	9496.19	350.21	10119.8	230.21	3957.56	345.946	434.105	245.526	281.837	255.315	617.9
365.826	933.429	290.33	966.963	255.495	1113.42	330.991	873.011	255.495	431.478	230.33	393.604	365.826	2004.01	315.495	1627.85	230.33	1135.19	416.156	4631.58	315.495	1160.2	350.33	992.662	245.826	9521.12	350.33	10137.6	230.33	3972.66	346.486	436.637	245.826	283.288	255.495	621.242
366.126	935.879	290.45	968.51	255.676	1120.69	331.351	875.394	255.676	432.212	230.45	394.338	366.126	2008.48	315.676	1631.09	230.45	1136.96	416.577	4644.53	315.676	1162.66	350.45	995.689	246.126	9546.11	350.45	10155.5	230.45	3987.82	347.027	439.184	246.126	284.747	255.676	624.603
366.426	938.335	290.571	970.059	255.856	1128	331.712	877.783	255.856	432.947	230.571	395.073	366.426	2012.97	315.856	1634.34	230.571	1138.73	416.997	4657.51	315.856	1165.12	350.571	998.726	246.426	9571.17	350.571	10173.4	230.571	4003.03	347.568	441.746	246.426	286.213	255.856	627.981
366.727	940.797	290.691	971.611	256.036	1135.37	332.072	880.179	256.036	433.683	230.691	395.81	366.727	2017.46	316.036	1637.59	230.691	1140.51	417.417	4670.53	316.036	1167.59	350.691	1001.77	246.727	9596.3	350.691	10191.3	230.691	4018.3	348.108	444.323	246.727	287.686	256.036	631.378
367.027	943.266	290.811	973.165	256.216	1142.78	332.432	882.582	256.216	434.42	230.811	396.548	367.027	2021.96	316.216	1640.85	230.811	1142.28	417.838	4683.58	316.216	1170.07	350.811	1004.83	247.027	9621.49	350.811	10209.2	230.811	4033.63	348.649	446.915	247.027	289.167	256.216	634.794
367.327	945.741	290.931	974.721	256.396	1150.25	332.793	884.991	256.396	435.159	230.931	397.287	367.327	2026.48	316.396	1644.12	230.931	1144.06	418.258	4696.67	316.396	1172.55	350.931	1007.89	247.327	9646.75	350.931	10227.2	230.931	4049.02	349.189	449.522	247.327	290.656	256.396	638.228
367.628	948.223	291.051	976.28	256.577	1157.76	333.153	887.407	256.577	435.899	231.051	398.028	367.628	2031	316.577	1647.39	231.051	1145.85	418.679	4709.8	316.577	1175.03	351.051	1010.97	247.628	9672.07	351.051	10245.2	231.051	4064.47	349.73	452.144	247.628	292.152	256.577	641.68
367.928	950.712	291.171	977.842	256.757	1165.32	333.514	889.83	256.757	436.64	231.171	398.77	367.928	2035.54	316.757	1650.67	231.171	1147.63	419.099	4722.96	316.757	1177.52	351.171	1014.05	247.928	9697.46	351.171	10263.2	231.171	4079.97	350.27	454.782	247.928	293.657	256.757	645.151
368.228	953.207	291.291	979.406	256.937	1172.93	333.874	892.259	256.937	437.382	231.291	399.514	368.228	2040.08	316.937	1653.95	231.291	1149.42	419.52	4736.16	316.937	1180.02	351.291	1017.14	248.228	9722.92	351.291	10281.3	231.291	4095.54	350.811	457.435	248.228	295.168	256.937	648.641
368.529	955.708	291.411	980.973	257.117	1180.59	334.234	894.694	257.117	438.126	231.411	400.258	368.529	2044.64	317.117	1657.25	231.411	1151.22	419.94	4749.4	317.117	1182.52	351.411	1020.25	248.529	9748.44	351.411	10299.4	231.411	4111.16	351.351	460.104	248.529	296.688	257.117	652.15
368.829	958.216	291.532	982.542	257.297	1188.29	334.595	897.137	257.297	438.871	231.532	401.005	368.829	2049.2	317.297	1660.55	231.532	1153.01	420.36	4762.68	317.297	1185.03	351.532	1023.36	248.829	9774.03	351.532	10317.6	231.532	4126.85	351.892	462.788	248.829	298.215	257.297	655.677
369.129	960.731	291.652	984.113	257.477	1196.05	334.955	899.586	257.477	439.617	231.652	401.752	369.129	2053.78	317.477	1663.85	231.652	1154.81	420.781	4775.99	317.477	1187.54	351.652	1026.48	249.129	9799.69	351.652	10335.7	231.652	4142.59	352.432	465.487	249.129	299.751	257.477	659.224
369.429	963.252	291.772	985.688	257.658	1203.86	335.315	902.041	257.658	440.364	231.772	402.501	369.429	2058.36	317.658	1667.16	231.772	1156.61	421.201	4789.34	317.658	1190.06	351.772	1029.61	249.429	9825.42	351.772	10353.9	231.772	4158.39	352.973	468.203	249.429	301.294	257.658	662.79
369.73	965.78	291.892	987.264	257.838	1211.72	335.676	904.504	257.838	441.113	231.892	403.252	369.73	2062.96	317.838	1670.48	231.892	1158.41	421.622	4802.72	317.838	1192.58	351.892	1032.75	249.73	9851.21	351.892	10372.1	231.892	4174.26	353.514	470.934	249.73	302.845	257.838	666.375
370.03	968.315	292.012	988.843	258.018	1219.64	336.036	906.973	258.018	441.863	232.012	404.004	370.03	2067.56	318.018	1673.81	232.012	1160.22	422.042	4816.15	318.018	1195.11	352.012	1035.9	250.03	9877.07	352.012	10390.4	232.012	4190.18	354.054	473.681	250.03	304.404	258.018	669.98
370.33	970.856	292.132	990.425	258.198	1227.6	336.396	909.449	258.198	442.614	232.132	404.757	370.33	2072.18	318.198	1677.14	232.132	1162.03	422.462	4829.61	318.198	1197.64	352.132	1039.06	250.33	9903	352.132	10408.7	232.132	4206.17	354.595	476.445	250.33	305.971	258.198	673.604
370.631	973.404	292.252	992.009	258.378	1235.62	336.757	911.931	258.378	443.367	232.252	405.512	370.631	2076.8	318.378	1680.48	232.252	1163.84	422.883	4843.11	318.378	1200.18	352.252	1042.23	250.631	9929	352.252	10427	232.252	4222.21	355.135	479.224	250.631	307.547	258.378	677.248
370.931	975.958	292.372	993.596	258.559	1243.69	337.117	914.42	258.559	444.12	232.372	406.268	370.931	2081.44	318.559	1683.82	232.372	1165.65	423.303	4856.64	318.559	1202.72	352.372	1045.41	250.931	9955.06	352.372	10445.4	232.372	4238.32	355.676	482.02	250.931	309.13	258.559	680.911
371.231	978.519	292.492	995.185	258.739	1251.81	337.477	916.917	258.739	444.876	232.492	407.025	371.231	2086.09	318.739	1687.18	232.492	1167.47	423.724	4870.22	318.739	1205.27	352.492	1048.6	251.231	9981.2	352.492	10463.8	232.492	4254.49	356.216	484.831	251.231	310.721	258.739	684.595
371.532	981.087	292.613	996.777	258.919	1259.98	337.838	919.42	258.919	445.632	232.613	407.784	371.532	2090.75	318.919	1690.53	232.613	1169.29	424.144	4883.83	318.919	1207.83	352.613	1051.79	251.532	10007.4	352.613	10482.2	232.613	4270.72	356.757	487.66	251.532	312.321	258.919	688.298
371.832	983.662	292.733	998.372	259.099	1268.21	338.198	921.929	259.099	446.39	232.733	408.544	371.832	2095.41	319.099	1693.9	232.733	1171.12	424.565	4897.48	319.099	1210.39	352.733	1055	251.832	10033.7	352.733	10500.7	232.733	4287.01	357.297	490.505	251.832	313.929	259.099	692.021
372.132	986.244	292.853	999.969	259.279	1276.49	338.559	924.446	259.279	447.149	232.853	409.306	372.132	2100.09	319.279	1697.27	232.853	1172.94	424.985	4911.17	319.279	1212.95	352.853	1058.22	252.132	10060	352.853	10519.1	232.853	4303.37	357.838	493.366	252.132	315.545	259.279	695.764
372.432	988.832	292.973	1001.57	259.459	1284.82	338.919	926.97	259.459	447.909	232.973	410.069	372.432	2104.78	319.459	1700.65	232.973	1174.77	425.405	4924.89	319.459	1215.52	352.973	1061.45	252.432	10086.4	352.973	10537.7	232.973	4319.78	358.378	496.244	252.432	317.17	259.459	699.528
372.733	991.427	293.093	1003.17	259.64	1293.21	339.279	929.5	259.64	448.67	233.093	410.834	372.733	2109.48	319.64	1704.04	233.093	1176.6	425.826	4938.66	319.64	1218.1	353.093	1064.69	252.733	10112.9	353.093	10556.2	233.093	4336.26	358.919	499.139	252.733	318.803	259.64	703.312
373.033	994.029	293.213	1004.77	259.82	1301.66	339.64	932.037	259.82	449.433	233.213	411.6	373.033	2114.19	319.82	1707.43	233.213	1178.44	426.246	4952.46	319.82	1220.68	353.213	1067.93	253.033	10139.4	353.213	10574.8	233.213	4352.81	359.459	502.051	253.033	320.444	259.82	707.116
373.333	996.637	293.333	1006.38	260	1310.16	340	934.582	260	450.197	233.333	412.367	373.333	2118.91	320	1710.83	233.333	1180.27	426.667	4966.3	320	1223.27	353.333	1071.19	253.333	10166.1	353.333	10593.4	233.333	4369.41	360	504.979	253.333	322.094	260	710.942
373.634	999.253	293.453	1007.99	260.18	1318.71	340.36	937.133	260.18	450.963	233.453	413.136	373.634	2123.64	320.18	1714.23	233.453	1182.11	427.087	4980.19	320.18	1225.86	353.453	1074.46	253.634	10192.8	353.453	10612.1	233.453	4386.08	360.541	507.925	253.634	323.752	260.18	714.787
373.934	1001.88	293.574	1009.6	260.36	1327.32	340.721	939.691	260.36	451.729	233.574	413.906	373.934	2128.38	320.36	1717.64	233.574	1183.96	427.508	4994.1	320.36	1228.46	353.574	1077.73	253.934	10219.5	353.574	10630.8	233.574	4402.81	361.081	510.888	253.934	325.419	260.36	718.654
374.234	1004.5	293.694	1011.22	260.541	1335.99	341.081	942.256	260.541	452.497	233.694	414.678	374.234	2133.13	320.541	1721.06	233.694	1185.8	427.928	5008.06	320.541	1231.07	353.694	1081.02	254.234	10246.3	353.694	10649.5	233.694	4419.61	361.622	513.869	254.234	327.094	260.541	722.541
374.535	1007.14	293.814	1012.84	260.721	1344.71	341.441	944.828	260.721	453.267	233.814	415.451	374.535	2137.89	320.721	1724.49	233.814	1187.65	428.348	5022.06	320.721	1233.67	353.814	1084.32	254.535	10273.2	353.814	10668.2	233.814	4436.47	362.162	516.866	254.535	328.778	260.721	726.45
374.835	1009.78	293.934	1014.46	260.901	1353.5	341.802	947.407	260.901	454.037	233.934	416.226	374.835	2142.67	320.901	1727.92	233.934	1189.5	428.769	5036.1	320.901	1236.29	353.934	1087.63	254.835	10300.2	353.934	10687	233.934	4453.4	362.703	519.882	254.835	330.471	260.901	730.379
375.135	1012.43	294.054	1016.08	261.081	1362.33	342.162	949.994	261.081	454.809	234.054	417.002	375.135	2147.45	321.081	1731.36	234.054	1191.36	429.189	5050.17	321.081	1238.91	354.054	1090.94	255.135	10327.2	354.054	10705.8	234.054	4470.38	363.243	522.914	255.135	332.172	261.081	734.33
375.435	1015.09	294.174	1017.7	261.261	1371.23	342.523	952.587	261.261	455.583	234.174	417.779	375.435	2152.24	321.261	1734.81	234.174	1193.22	429.61	5064.29	321.261	1241.54	354.174	1094.27	255.435	10354.4	354.174	10724.7	234.174	4487.44	363.784	525.965	255.435	333.882	261.261	738.302
375.736	1017.75	294.294	1019.33	261.441	1380.18	342.883	955.187	261.441	456.357	234.294	418.558	375.736	2157.05	321.441	1738.26	234.294	1195.08	430.03	5078.44	321.441	1244.17	354.294	1097.61	255.736	10381.5	354.294	10743.6	234.294	4504.56	364.324	529.033	255.736	335.601	261.441	742.296
376.036	1020.43	294.414	1020.96	261.622	1389.2	343.243	957.795	261.622	457.133	234.414	419.339	376.036	2161.87	321.622	1741.72	234.414	1196.94	430.45	5092.64	321.622	1246.81	354.414	1100.96	256.036	10408.8	354.414	10762.5	234.414	4521.74	364.865	532.119	256.036	337.329	261.622	746.311
376.336	1023.1	294.535	1022.6	261.802	1398.27	343.604	960.409	261.802	457.91	234.535	420.12	376.336	2166.69	321.802	1745.19	234.535	1198.81	430.871	5106.87	321.802	1249.45	354.535	1104.31	256.336	10436.1	354.535	10781.4	234.535	4538.99	365.405	535.223	256.336	339.066	261.802	750.349
376.637	1025.79	294.655	1024.23	261.982	1407.4	343.964	963.031	261.982	458.689	234.655	420.904	376.637	2171.53	321.982	1748.66	234.655	1200.67	431.291	5121.14	321.982	1252.1	354.655	1107.68	256.637	10463.5	354.655	10800.4	234.655	4556.31	365.946	538.346	256.637	340.811	261.982	754.407
376.937	1028.48	294.775	1025.87	262.162	1416.59	344.324	965.66	262.162	459.469	234.775	421.688	376.937	2176.38	322.162	1752.14	234.775	1202.55	431.712	5135.46	322.162	1254.75	354.775	1111.06	256.937	10491	354.775	10819.4	234.775	4573.69	366.486	541.486	256.937	342.566	262.162	758.488
377.237	1031.18	294.895	1027.51	262.342	1425.84	344.685	968.296	262.342	460.25	234.895	422.475	377.237	2181.24	322.342	1755.63	234.895	1204.42	432.132	5149.81	322.342	1257.41	354.895	1114.45	257.237	10518.5	354.895	10838.5	234.895	4591.14	367.027	544.645	257.237	344.33	262.342	762.591
377.538	1033.89	295.015	1029.15	262.523	1435.15	345.045	970.939	262.523	461.032	235.015	423.262	377.538	2186.11	322.523	1759.13	235.015	1206.3	432.553	5164.2	322.523	1260.08	355.015	1117.85	257.538	10546.1	355.015	10857.5	235.015	4608.65	367.568	547.822	257.538	346.102	262.523	766.716
377.838	1036.6	295.135	1030.8	262.703	1444.52	345.405	973.589	262.703	461.816	235.135	424.052	377.838	2190.99	322.703	1762.63	235.135	1208.18	432.973	5178.64	322.703	1262.75	355.135	1121.26	257.838	10573.8	355.135	10876.7	235.135	4626.24	368.108	551.018	257.838	347.884	262.703	770.864
378.138	1039.32	295.255	1032.45	262.883	1453.95	345.766	976.247	262.883	462.601	235.255	424.842	378.138	2195.88	322.883	1766.14	235.255	1210.06	433.393	5193.11	322.883	1265.42	355.255	1124.68	258.138	10601.6	355.255	10895.8	235.255	4643.88	368.649	554.232	258.138	349.675	262.883	775.034
378.438	1042.05	295.375	1034.1	263.063	1463.44	346.126	978.912	263.063	463.388	235.375	425.634	378.438	2200.78	323.063	1769.65	235.375	1211.95	433.814	5207.63	323.063	1268.11	355.375	1128.11	258.438	10629.4	355.375	10915	235.375	4661.6	369.189	557.466	258.438	351.475	263.063	779.226
378.739	1044.78	295.495	1035.75	263.243	1473	346.486	981.584	263.243	464.176	235.495	426.428	378.739	2205.69	323.243	1773.18	235.495	1213.84	434.234	5222.18	323.243	1270.79	355.495	1131.55	258.739	10657.3	355.495	10934.2	235.495	4679.38	369.73	560.718	258.739	353.285	263.243	783.441
379.039	1047.52	295.616	1037.41	263.423	1482.62	346.847	984.264	263.423	464.965	235.616	427.223	379.039	2210.62	323.423	1776.71	235.616	1215.73	434.655	5236.78	323.423	1273.49	355.616	1135	259.039	10685.3	355.616	10953.5	235.616	4697.24	370.27	563.989	259.039	355.104	263.423	787.679
379.339	1050.27	295.736	1039.07	263.604	1492.3	347.207	986.951	263.604	465.755	235.736	428.019	379.339	2215.55	323.604	1780.24	235.736	1217.63	435.075	5251.41	323.604	1276.19	355.736	1138.46	259.339	10713.3	355.736	10972.8	235.736	4715.16	370.811	567.279	259.339	356.932	263.604	791.94
379.64	1053.03	295.856	1040.73	263.784	1502.04	347.568	989.645	263.784	466.547	235.856	428.817	379.64	2220.5	323.784	1783.79	235.856	1219.53	435.495	5266.09	323.784	1278.89	355.856	1141.94	259.64	10741.5	355.856	10992.1	235.856	4733.14	371.351	570.588	259.64	358.769	263.784	796.224
379.94	1055.79	295.976	1042.4	263.964	1511.85	347.928	992.346	263.964	467.341	235.976	429.617	379.94	2225.46	323.964	1787.34	235.976	1221.43	435.916	5280.81	323.964	1281.6	355.976	1145.42	259.94	10769.7	355.976	11011.4	235.976	4751.2	371.892	573.916	259.94	360.616	263.964	800.531
380.24	1058.56	296.096	1044.06	264.144	1521.72	348.288	995.055	264.144	468.135	236.096	430.418	380.24	2230.43	324.144	1790.9	236.096	1223.33	436.336	5295.57	324.144	1284.32	356.096	1148.91	260.24	10797.9	356.096	11030.8	236.096	4769.33	372.432	577.264	260.24	362.473	264.144	804.861
380.541	1061.34	296.216	1045.73	264.324	1531.66	348.649	997.771	264.324	468.931	236.216	431.22	380.541	2235.4	324.324	1794.46	236.216	1225.24	436.757	5310.37	324.324	1287.04	356.216	1152.42	260.541	10826.3	356.216	11050.2	236.216	4787.52	372.973	580.632	260.541	364.339	264.324	809.215
380.841	1064.13	296.336	1047.41	264.505	1541.66	349.009	1000.5	264.505	469.728	236.336	432.024	380.841	2240.4	324.505	1798.03	236.336	1227.15	437.177	5325.21	324.505	1289.77	356.336	1155.93	260.841	10854.7	356.336	11069.7	236.336	4805.78	373.514	584.019	260.841	366.215	264.505	813.592
381.141	1066.92	296.456	1049.08	264.685	1551.73	349.369	1003.23	264.685	470.527	236.456	432.83	381.141	2245.4	324.685	1801.61	236.456	1229.06	437.598	5340.1	324.685	1292.5	356.456	1159.46	261.141	10883.2	356.456	11089.2	236.456	4824.12	374.054	587.426	261.141	368.1	264.685	817.993
381.441	1069.72	296.577	1050.76	264.865	1561.86	349.73	1005.96	264.865	471.327	236.577	433.637	381.441	2250.41	324.865	1805.2	236.577	1230.98	438.018	5355.02	324.865	1295.24	356.577	1162.99	261.441	10911.8	356.577	11108.7	236.577	4842.52	374.595	590.853	261.441	369.995	264.865	822.418
381.742	1072.53	296.697	1052.44	265.045	1572.06	350.09	1008.71	265.045	472.128	236.697	434.445	381.742	2255.43	325.045	1808.79	236.697	1232.9	438.438	5369.99	325.045	1297.99	356.697	1166.54	261.742	10940.4	356.697	11128.3	236.697	4861	375.135	594.3	261.742	371.9	265.045	826.867
382.042	1075.34	296.817	1054.12	265.225	1582.33	350.45	1011.46	265.225	472.931	236.817	435.255	382.042	2260.47	325.225	1812.39	236.817	1234.82	438.859	5385	325.225	1300.74	356.817	1170.1	262.042	10969.1	356.817	11147.9	236.817	4879.54	375.676	597.767	262.042	373.815	265.225	831.34
382.342	1078.16	296.937	1055.81	265.405	1592.66	350.811	1014.23	265.405	473.735	236.937	436.067	382.342	2265.52	325.405	1816	236.937	1236.75	439.279	5400.05	325.405	1303.5	356.937	1173.67	262.342	10997.9	356.937	11167.5	236.937	4898.15	376.216	601.254	262.342	375.739	265.405	835.837
382.643	1080.99	297.057	1057.5	265.586	1603.06	351.171	1016.99	265.586	474.541	237.057	436.88	382.643	2270.57	325.586	1819.62	237.057	1238.68	439.7	5415.14	325.586	1306.26	357.057	1177.25	262.643	11026.8	357.057	11187.1	237.057	4916.84	376.757	604.761	262.643	377.674	265.586	840.358
382.943	1083.83	297.177	1059.19	265.766	1613.53	351.532	1019.77	265.766	475.347	237.177	437.695	382.943	2275.64	325.766	1823.24	237.177	1240.61	440.12	5430.28	325.766	1309.03	357.177	1180.84	262.943	11055.7	357.177	11206.8	237.177	4935.6	377.297	608.289	262.943	379.618	265.766	844.904
383.243	1086.67	297.297	1060.89	265.946	1624.06	351.892	1022.55	265.946	476.155	237.297	438.511	383.243	2280.72	325.946	1826.87	237.297	1242.54	440.541	5445.46	325.946	1311.8	357.297	1184.44	263.243	11084.8	357.297	11226.6	237.297	4954.43	377.838	611.838	263.243	381.573	265.946	849.474
383.544	1089.52	297.417	1062.58	266.126	1634.67	352.252	1025.35	266.126	476.965	237.417	439.328	383.544	2285.82	326.126	1830.5	237.417	1244.48	440.961	5460.68	326.126	1314.58	357.417	1188.05	263.544	11113.9	357.417	11246.3	237.417	4973.33	378.378	615.407	263.544	383.537	266.126	854.069
383.844	1092.38	297.538	1064.28	266.306	1645.34	352.613	1028.14	266.306	477.776	237.538	440.147	383.844	2290.92	326.306	1834.15	237.538	1246.42	441.381	5475.94	326.306	1317.37	357.538	1191.68	263.844	11143	357.538	11266.1	237.538	4992.3	378.919	618.997	263.844	385.512	266.306	858.689
384.144	1095.25	297.658	1065.98	266.486	1656.08	352.973	1030.95	266.486	478.588	237.658	440.968	384.144	2296.03	326.486	1837.8	237.658	1248.36	441.802	5491.24	326.486	1320.16	357.658	1195.31	264.144	11172.3	357.658	11286	237.658	5011.35	379.459	622.608	264.144	387.496	266.486	863.334
384.444	1098.12	297.778	1067.69	266.667	1666.9	353.333	1033.77	266.667	479.402	237.778	441.79	384.444	2301.16	326.667	1841.46	237.778	1250.31	442.222	5506.59	326.667	1322.96	357.778	1198.96	264.444	11201.6	357.778	11305.8	237.778	5030.46	380	626.24	264.444	389.491	266.667	868.004
384.745	1101.01	297.898	1069.4	266.847	1677.78	353.694	1036.59	266.847	480.217	237.898	442.614	384.745	2306.3	326.847	1845.12	237.898	1252.26	442.643	5521.98	326.847	1325.77	357.898	1202.61	264.745	11231	357.898	11325.7	237.898	5049.66	380.541	629.893	264.745	391.497	266.847	872.699
385.045	1103.9	298.018	1071.11	267.027	1688.74	354.054	1039.42	267.027	481.034	238.018	443.439	385.045	2311.45	327.027	1848.8	238.018	1254.21	443.063	5537.42	327.027	1328.58	358.018	1206.28	265.045	11260.5	358.018	11345.7	238.018	5068.92	381.081	633.568	265.045	393.512	267.027	877.42
385.345	1106.79	298.138	1072.82	267.207	1699.77	354.414	1042.25	267.207	481.851	238.138	444.266	385.345	2316.61	327.207	1852.48	238.138	1256.17	443.483	5552.89	327.207	1331.39	358.138	1209.96	265.345	11290.1	358.138	11365.7	238.138	5088.26	381.622	637.264	265.345	395.538	267.207	882.167
385.646	1109.7	298.258	1074.54	267.387	1710.86	354.775	1045.1	267.387	482.671	238.258	445.094	385.646	2321.78	327.387	1856.16	238.258	1258.12	443.904	5568.41	327.387	1334.21	358.258	1213.65	265.646	11319.7	358.258	11385.7	238.258	5107.67	382.162	640.981	265.646	397.574	267.387	886.938
385.946	1112.61	298.378	1076.26	267.568	1722.04	355.135	1047.95	267.568	483.491	238.378	445.924	385.946	2326.96	327.568	1859.86	238.378	1260.09	444.324	5583.98	327.568	1337.04	358.378	1217.35	265.946	11349.4	358.378	11405.7	238.378	5127.15	382.703	644.72	265.946	399.621	267.568	891.736
386.246	1115.53	298.498	1077.98	267.748	1733.28	355.495	1050.81	267.748	484.313	238.499	446.755	386.246	2332.16	327.748	1863.56	238.499	1262.05	444.745	5599.58	327.748	1339.88	358.498	1221.07	266.246	11379.2	358.498	11425.8	238.499	5146.71	383.243	648.481	266.246	401.679	267.748	896.56
386.547	1118.46	298.619	1079.7	267.928	1744.6	355.856	1053.68	267.928	485.137	238.619	447.588	386.547	2337.36	327.928	1867.27	238.619	1264.02	445.165	5615.23	327.928	1342.72	358.619	1224.79	266.547	11409.1	358.619	11445.9	238.619	5166.35	383.784	652.264	266.547	403.747	267.928	901.41
386.847	1121.39	298.739	1081.43	268.108	1755.99	356.216	1056.56	268.108	485.962	238.739	448.423	386.847	2342.58	328.108	1870.99	238.739	1265.99	445.586	5630.93	328.108	1345.56	358.739	1228.53	266.847	11439	358.739	11466.1	238.739	5186.06	384.324	656.069	266.847	405.825	268.108	906.286
387.147	1124.34	298.859	1083.16	268.288	1767.46	356.577	1059.44	268.288	486.788	238.859	449.259	387.147	2347.81	328.288	1874.71	238.859	1267.96	446.006	5646.67	328.288	1348.41	358.859	1232.27	267.147	11469.1	358.859	11486.3	238.859	5205.84	384.865	659.897	267.147	407.914	268.288	911.188
387.447	1127.29	298.979	1084.89	268.468	1779	356.937	1062.33	268.468	487.615	238.979	450.097	387.447	2353.05	328.468	1878.44	238.979	1269.94	446.426	5662.45	328.468	1351.27	358.979	1236.03	267.447	11499.2	358.979	11506.5	238.979	5225.7	385.405	663.746	267.447	410.015	268.468	916.117
387.748	1130.24	299.099	1086.63	268.649	1790.61	357.297	1065.23	268.649	488.444	239.099	450.936	387.748	2358.31	328.649	1882.18	239.099	1271.92	446.847	5678.28	328.649	1354.14	359.099	1239.8	267.748	11529.4	359.099	11526.7	239.099	5245.64	385.946	667.618	267.748	412.125	268.649	921.073
388.048	1133.21	299.219	1088.36	268.829	1802.31	357.658	1068.14	268.829	489.275	239.219	451.776	388.048	2363.57	328.829	1885.93	239.219	1273.9	447.267	5694.15	328.829	1357.01	359.219	1243.58	268.048	11559.6	359.219	11547	239.219	5265.65	386.486	671.513	268.048	414.247	268.829	926.055
388.348	1136.18	299.339	1090.11	269.009	1814.07	358.018	1071.06	269.009	490.107	239.339	452.619	388.348	2368.85	329.009	1889.69	239.339	1275.89	447.688	5710.06	329.009	1359.88	359.339	1247.38	268.348	11590	359.339	11567.4	239.339	5285.74	387.027	675.43	268.348	416.38	269.009	931.064
388.649	1139.17	299.459	1091.85	269.189	1825.92	358.378	1073.98	269.189	490.94	239.459	453.463	388.649	2374.14	329.189	1893.45	239.459	1277.88	448.108	5726.02	329.189	1362.77	359.459	1251.18	268.649	11620.4	359.459	11587.7	239.459	5305.9	387.568	679.37	268.649	418.523	269.189	936.101
388.949	1142.16	299.58	1093.6	269.369	1837.84	358.739	1076.91	269.369	491.775	239.58	454.308	388.949	2379.44	329.369	1897.22	239.58	1279.87	448.529	5742.03	329.369	1365.65	359.58	1255	268.949	11650.9	359.58	11608.1	239.58	5326.14	388.108	683.333	268.949	420.678	269.369	941.165
389.249	1145.15	299.7	1095.34	269.55	1849.84	359.099	1079.85	269.55	492.611	239.7	455.155	389.249	2384.75	329.55	1900.99	239.7	1281.87	448.949	5758.07	329.55	1368.55	359.7	1258.82	269.249	11681.5	359.7	11628.6	239.7	5346.46	388.649	687.32	269.249	422.844	269.55	946.256
389.55	1148.16	299.82	1097.1	269.73	1861.92	359.459	1082.8	269.73	493.448	239.82	456.004	389.55	2390.07	329.73	1904.78	239.82	1283.86	449.369	5774.17	329.73	1371.45	359.82	1262.66	269.55	11712.2	359.82	11649	239.82	5366.86	389.189	691.329	269.55	425.021	269.73	951.374
389.85	1151.17	299.94	1098.85	269.91	1874.08	359.82	1085.76	269.91	494.287	239.94	456.854	389.85	2395.41	329.91	1908.57	239.94	1285.87	449.79	5790.31	329.91	1374.36	359.94	1266.51	269.85	11742.9	359.94	11669.6	239.94	5387.33	389.73	695.362	269.85	427.209	269.91	956.521
390.15	1154.19	300.06	1100.61	270.09	1886.32	360.18	1088.72	270.09	495.128	240.06	457.706	390.15	2400.76	330.09	1912.37	240.06	1287.87	450.21	5806.49	330.09	1377.27	360.06	1270.38	270.15	11773.7	360.06	11690.1	240.06	5407.88	390.27	699.419	270.15	429.408	270.09	961.695
390.45	1157.22	300.18	1102.37	270.27	1898.64	360.541	1091.69	270.27	495.969	240.18	458.559	390.45	2406.12	330.27	1916.17	240.18	1289.88	450.631	5822.72	330.27	1380.19	360.18	1274.25	270.45	11804.6	360.18	11710.7	240.18	5428.52	390.811	703.499	270.45	431.619	270.27	966.897
390.751	1160.26	300.3	1104.13	270.45	1911.03	360.901	1094.67	270.45	496.813	240.3	459.414	390.751	2411.49	330.45	1919.99	240.3	1291.89	451.051	5838.99	330.45	1383.12	360.3	1278.14	270.751	11835.6	360.3	11731.3	240.3	5449.23	391.351	707.603	270.751	433.841	270.45	972.127
391.051	1163.3	300.42	1105.9	270.631	1923.51	361.261	1097.66	270.631	497.657	240.42	460.271	391.051	2416.87	330.631	1923.81	240.42	1293.9	451.471	5855.31	330.631	1386.05	360.42	1282.04	271.051	11866.7	360.42	11752	240.42	5470.01	391.892	711.73	271.051	436.075	270.631	977.386
391.351	1166.36	300.541	1107.67	270.811	1936.07	361.622	1100.66	270.811	498.504	240.541	461.129	391.351	2422.27	330.811	1927.64	240.541	1295.92	451.892	5871.68	330.811	1388.99	360.541	1285.95	271.351	11897.9	360.541	11772.6	240.541	5490.88	392.432	715.882	271.351	438.32	270.811	982.673
391.652	1169.42	300.661	1109.44	270.991	1948.71	361.982	1103.66	270.991	499.351	240.661	461.989	391.652	2427.68	330.991	1931.48	240.661	1297.94	452.312	5888.09	330.991	1391.93	360.661	1289.87	271.652	11929.1	360.661	11793.4	240.661	5511.83	392.973	720.059	271.652	440.576	270.991	987.988
391.952	1172.49	300.781	1111.21	271.171	1961.44	362.342	1106.67	271.171	500.2	240.781	462.85	391.952	2433.1	331.171	1935.32	240.781	1299.97	452.733	5904.55	331.171	1394.88	360.781	1293.8	271.952	11960.4	360.781	11814.1	240.781	5532.86	393.514	724.259	271.952	442.845	271.171	993.333
392.252	1175.56	300.901	1112.99	271.351	1974.25	362.703	1109.69	271.351	501.05	240.901	463.713	392.252	2438.53	331.351	1939.18	240.901	1301.99	453.153	5921.05	331.351	1397.84	360.901	1297.75	272.252	11991.8	360.901	11834.9	240.901	5553.96	394.054	728.484	272.252	445.125	271.351	998.706
392.553	1178.65	301.021	1114.77	271.532	1987.14	363.063	1112.72	271.532	501.902	241.021	464.577	392.553	2443.97	331.532	1943.04	241.021	1304.02	453.574	5937.6	331.532	1400.8	361.021	1301.71	272.553	12023.3	361.021	11855.8	241.021	5575.15	394.595	732.734	272.553	447.416	271.532	1004.11
392.853	1181.74	301.141	1116.56	271.712	2000.11	363.423	1115.76	271.712	502.756	241.141	465.444	392.853	2449.43	331.712	1946.9	241.141	1306.06	453.994	5954.2	331.712	1403.77	361.141	1305.68	272.853	12054.8	361.141	11876.6	241.141	5596.42	395.135	737.008	272.853	449.72	271.712	1009.54
393.153	1184.84	301.261	1118.34	271.892	2013.17	363.784	1118.81	271.892	503.61	241.261	466.311	393.153	2454.9	331.892	1950.78	241.261	1308.09	454.414	5970.84	331.892	1406.74	361.261	1309.66	273.153	12086.5	361.261	11897.6	241.261	5617.77	395.676	741.308	273.153	452.035	271.892	1015
393.453	1187.95	301.381	1120.13	272.072	2026.32	364.144	1121.86	272.072	504.467	241.381	467.181	393.453	2460.38	332.072	1954.66	241.381	1310.13	454.835	5987.53	332.072	1409.73	361.381	1313.66	273.453	12118.2	361.381	11918.5	241.381	5639.2	396.216	745.632	273.453	454.362	272.072	1020.49
393.754	1191.07	301.502	1121.92	272.252	2039.55	364.505	1124.92	272.252	505.324	241.501	468.052	393.754	2465.87	332.252	1958.55	241.501	1312.17	455.255	6004.26	332.252	1412.71	361.502	1317.66	273.754	12150	361.502	11939.5	241.501	5660.71	396.757	749.982	273.754	456.701	272.252	1026.01
394.054	1194.19	301.622	1123.72	272.432	2052.87	364.865	1127.99	272.432	506.184	241.622	468.925	394.054	2471.38	332.432	1962.45	241.622	1314.22	455.676	6021.04	332.432	1415.71	361.622	1321.68	274.054	12181.9	361.622	11960.5	241.622	5682.31	397.297	754.357	274.054	459.053	272.432	1031.56
394.354	1197.33	301.742	1125.51	272.613	2066.27	365.225	1131.07	272.613	507.044	241.742	469.799	394.354	2476.89	332.613	1966.36	241.742	1316.27	456.096	6037.87	332.613	1418.71	361.742	1325.71	274.354	12213.9	361.742	11981.6	241.742	5703.99	397.838	758.758	274.354	461.416	272.613	1037.14
394.655	1200.47	301.862	1127.31	272.793	2079.77	365.586	1134.16	272.793	507.906	241.862	470.675	394.655	2482.42	332.793	1970.27	241.862	1318.32	456.517	6054.75	332.793	1421.72	361.862	1329.76	274.655	12246	361.862	12002.7	241.862	5725.75	398.378	763.184	274.655	463.791	272.793	1042.75
394.955	1203.62	301.982	1129.12	272.973	2093.35	365.946	1137.26	272.973	508.77	241.982	471.552	394.955	2487.97	332.973	1974.2	241.982	1320.38	456.937	6071.67	332.973	1424.73	361.982	1333.81	274.955	12278.1	361.982	12023.8	241.982	5747.59	398.919	767.636	274.955	466.179	272.973	1048.39
395.255	1206.78	302.102	1130.92	273.153	2107.02	366.306	1140.36	273.153	509.635	242.102	472.432	395.255	2493.52	333.153	1978.13	242.102	1322.44	457.357	6088.64	333.153	1427.75	362.102	1337.88	275.255	12310.3	362.102	12045	242.102	5769.52	399.459	772.114	275.255	468.579	273.153	1054.06
395.556	1209.95	302.222	1132.73	273.333	2120.77	366.667	1143.47	273.333	510.501	242.222	473.312	395.556	2499.09	333.333	1982.06	242.222	1324.5	457.778	6105.66	333.333	1430.78	362.222	1341.96	275.556	12342.7	362.222	12066.2	242.222	5791.53	400	776.618	275.556	470.992	273.333	1059.77
395.856	1213.12	302.342	1134.54	273.514	2134.62	367.027	1146.6	273.514	511.369	242.342	474.195	395.856	2504.67	333.514	1986.01	242.342	1326.56	458.198	6122.72	333.514	1433.81	362.342	1346.05	275.856	12375.1	362.342	12087.4	242.342	5813.62	400.541	781.149	275.856	473.416	273.514	1065.5
396.156	1216.31	302.462	1136.36	273.694	2148.56	367.387	1149.73	273.694	512.239	242.462	475.079	396.156	2510.26	333.694	1989.96	242.462	1328.63	458.619	6139.84	333.694	1436.85	362.462	1350.16	276.156	12407.6	362.462	12108.7	242.462	5835.8	401.081	785.706	276.156	475.854	273.694	1071.26
396.456	1219.5	302.583	1138.18	273.874	2162.59	367.748	1152.86	273.874	513.11	242.583	475.965	396.456	2515.86	333.874	1993.92	242.583	1330.7	459.039	6157	333.874	1439.89	362.583	1354.28	276.456	12440.1	362.583	12130	242.583	5858.06	401.622	790.289	276.456	478.304	273.874	1077.06
396.757	1222.7	302.703	1140	274.054	2176.71	368.108	1156.01	274.054	513.982	242.703	476.852	396.757	2521.48	334.054	1997.89	242.703	1332.78	459.459	6174.2	334.054	1442.95	362.703	1358.41	276.757	12472.8	362.703	12151.4	242.703	5880.41	402.162	794.899	276.757	480.766	274.054	1082.88
397.057	1225.91	302.823	1141.82	274.234	2190.93	368.468	1159.17	274.234	514.856	242.823	477.741	397.057	2527.11	334.234	2001.87	242.823	1334.86	459.88	6191.46	334.234	1446.01	362.823	1362.55	277.057	12505.5	362.823	12172.8	242.823	5902.85	402.703	799.536	277.057	483.241	274.234	1088.74
397.357	1229.12	302.943	1143.65	274.414	2205.23	368.829	1162.33	274.414	515.731	242.943	478.632	397.357	2532.75	334.414	2005.86	242.943	1336.94	460.3	6208.77	334.414	1449.07	362.943	1366.71	277.357	12538.4	362.943	12194.2	242.943	5925.36	403.243	804.2	277.357	485.729	274.414	1094.63
397.658	1232.35	303.063	1145.48	274.595	2219.63	369.189	1165.5	274.595	516.608	243.063	479.524	397.658	2538.4	334.595	2009.85	243.063	1339.02	460.721	6226.12	334.595	1452.14	363.063	1370.88	277.658	12571.3	363.063	12215.7	243.063	5947.97	403.784	808.892	277.658	488.23	274.595	1100.55
397.958	1235.58	303.183	1147.31	274.775	2234.13	369.55	1168.69	274.775	517.486	243.183	480.418	397.958	2544.07	334.775	2013.85	243.183	1341.11	461.141	6243.52	334.775	1455.22	363.183	1375.06	277.958	12604.3	363.183	12237.2	243.183	5970.66	404.324	813.611	277.958	490.743	274.775	1106.5
398.258	1238.83	303.303	1149.14	274.955	2248.71	369.91	1171.88	274.955	518.366	243.303	481.314	398.258	2549.75	334.955	2017.86	243.303	1343.2	461.562	6260.97	334.955	1458.3	363.303	1379.25	278.258	12637.4	363.303	12258.7	243.303	5993.44	404.865	818.357	278.258	493.27	274.955	1112.49
398.559	1242.08	303.423	1150.98	275.135	2263.4	370.27	1175.07	275.135	519.247	243.423	482.212	398.559	2555.44	335.135	2021.87	243.423	1345.29	461.982	6278.47	335.135	1461.4	363.423	1383.46	278.559	12670.5	363.423	12280.3	243.423	6016.3	405.405	823.131	278.559	495.809	275.135	1118.51
398.859	1245.34	303.544	1152.82	275.315	2278.18	370.631	1178.28	275.315	520.13	243.544	483.111	398.859	2561.15	335.315	2025.9	243.544	1347.39	462.402	6296.02	335.315	1464.49	363.544	1387.68	278.859	12703.8	363.544	12301.9	243.544	6039.25	405.946	827.933	278.859	498.362	275.315	1124.56
399.159	1248.61	303.664	1154.67	275.495	2293.05	370.991	1181.5	275.495	521.015	243.664	484.011	399.159	2566.87	335.495	2029.93	243.664	1349.49	462.823	6313.62	335.495	1467.6	363.664	1391.91	279.159	12737.1	363.664	12323.6	243.664	6062.29	406.486	832.762	279.159	500.928	275.495	1130.64
399.459	1251.88	303.784	1156.51	275.676	2308.03	371.351	1184.72	275.676	521.9	243.784	484.914	399.459	2572.6	335.676	2033.97	243.784	1351.6	463.243	6331.26	335.676	1470.71	363.784	1396.16	279.459	12770.6	363.784	12345.3	243.784	6085.42	407.027	837.62	279.459	503.507	275.676	1136.76
399.76	1255.17	303.904	1158.36	275.856	2323.1	371.712	1187.96	275.856	522.788	243.904	485.818	399.76	2578.34	335.856	2038.02	243.904	1353.7	463.664	6348.96	335.856	1473.83	363.904	1400.41	279.76	12804.1	363.904	12367	243.904	6108.64	407.568	842.507	279.76	506.099	275.856	1142.91
400.06	1258.46	304.024	1160.22	276.036	2338.27	372.072	1191.2	276.036	523.677	244.024	486.724	400.06	2584.1	336.036	2042.08	244.024	1355.81	464.084	6366.7	336.036	1476.95	364.024	1404.69	280.06	12837.7	364.024	12388.8	244.024	6131.94	408.108	847.422	280.06	508.704	276.036	1149.09
400.36	1261.76	304.144	1162.07	276.216	2353.53	372.432	1194.45	276.216	524.567	244.144	487.631	400.36	2589.87	336.216	2046.14	244.144	1357.93	464.505	6384.5	336.216	1480.08	364.144	1408.97	280.36	12871.4	364.144	12410.6	244.144	6155.33	408.649	852.365	280.36	511.323	276.216	1155.3
400.661	1265.08	304.264	1163.93	276.396	2368.9	372.793	1197.71	276.396	525.459	244.264	488.54	400.661	2595.65	336.396	2050.22	244.264	1360.05	464.925	6402.34	336.396	1483.22	364.264	1413.27	280.661	12905.2	364.264	12432.5	244.264	6178.82	409.189	857.337	280.661	513.956	276.396	1161.55
400.961	1268.4	304.384	1165.79	276.577	2384.37	373.153	1200.98	276.577	526.352	244.384	489.451	400.961	2601.44	336.577	2054.3	244.384	1362.17	465.345	6420.24	336.577	1486.36	364.384	1417.58	280.961	12939.1	364.384	12454.3	244.384	6202.39	409.73	862.339	280.961	516.602	276.577	1167.84
401.261	1271.72	304.505	1167.66	276.757	2399.94	373.514	1204.26	276.757	527.247	244.505	490.364	401.261	2607.25	336.757	2058.39	244.505	1364.29	465.766	6438.18	336.757	1489.51	364.505	1421.9	281.261	12973.1	364.505	12476.3	244.505	6226.05	410.27	867.369	281.261	519.261	276.757	1174.15
401.562	1275.06	304.625	1169.53	276.937	2415.61	373.874	1207.55	276.937	528.143	244.625	491.278	401.562	2613.07	336.937	2062.49	244.625	1366.42	466.186	6456.18	336.937	1492.67	364.625	1426.24	281.562	13007.1	364.625	12498.2	244.625	6249.8	410.811	872.429	281.562	521.935	276.937	1180.51
401.862	1278.41	304.745	1171.4	277.117	2431.38	374.234	1210.85	277.117	529.041	244.745	492.194	401.862	2618.91	337.117	2066.59	244.745	1368.55	466.607	6474.22	337.117	1495.83	364.745	1430.59	281.862	13041.3	364.745	12520.2	244.745	6273.64	411.351	877.519	281.862	524.622	277.117	1186.89
402.162	1281.76	304.865	1173.27	277.297	2447.26	374.595	1214.15	277.297	529.941	244.865	493.112	402.162	2624.75	337.297	2070.71	244.865	1370.68	467.027	6492.32	337.297	1499	364.865	1434.95	282.162	13075.5	364.865	12542.3	244.865	6297.58	411.892	882.638	282.162	527.323	277.297	1193.31
402.462	1285.13	304.985	1175.15	277.477	2463.24	374.955	1217.46	277.477	530.842	244.985	494.031	402.462	2630.61	337.477	2074.83	244.985	1372.82	467.447	6510.46	337.477	1502.18	364.985	1439.33	282.462	13109.8	364.985	12564.4	244.985	6321.6	412.432	887.787	282.462	530.038	277.477	1199.77
402.763	1288.5	305.105	1177.03	277.658	2479.33	375.315	1220.79	277.658	531.744	245.105	494.952	402.763	2636.49	337.658	2078.96	245.105	1374.96	467.868	6528.66	337.658	1505.37	365.105	1443.72	282.763	13144.2	365.105	12586.5	245.105	6345.72	412.973	892.966	282.763	532.766	277.658	1206.26
403.063	1291.88	305.225	1178.91	277.838	2495.52	375.676	1224.12	277.838	532.649	245.225	495.875	403.063	2642.37	337.838	2083.1	245.225	1377.1	468.288	6546.91	337.838	1508.56	365.225	1448.12	283.063	13178.7	365.225	12608.7	245.225	6369.93	413.514	898.175	283.063	535.509	277.838	1212.78
403.363	1295.27	305.345	1180.79	278.018	2511.81	376.036	1227.46	278.018	533.554	245.345	496.799	403.363	2648.27	338.018	2087.24	245.345	1379.25	468.709	6565.21	338.018	1511.75	365.345	1452.54	283.363	13213.3	365.345	12630.8	245.345	6394.23	414.054	903.414	283.363	538.266	278.018	1219.34
403.664	1298.67	305.465	1182.68	278.198	2528.21	376.396	1230.81	278.198	534.461	245.465	497.726	403.664	2654.18	338.198	2091.4	245.465	1381.4	469.129	6583.55	338.198	1514.96	365.465	1456.97	283.664	13248	365.465	12653.1	245.465	6418.62	414.595	908.684	283.664	541.037	278.198	1225.94
403.964	1302.08	305.586	1184.57	278.378	2544.72	376.757	1234.17	278.378	535.37	245.586	498.654	403.964	2660.11	338.378	2095.56	245.586	1383.55	469.55	6601.96	338.378	1518.17	365.586	1461.41	283.964	13282.8	365.586	12675.4	245.586	6443.11	415.135	913.985	283.964	543.823	278.378	1232.57
404.264	1305.49	305.706	1186.47	278.559	2561.34	377.117	1237.54	278.559	536.28	245.706	499.583	404.264	2666.05	338.559	2099.73	245.706	1385.71	469.97	6620.41	338.559	1521.39	365.706	1465.87	284.264	13317.7	365.706	12697.7	245.706	6467.69	415.676	919.317	284.264	546.622	278.559	1239.24
404.565	1308.92	305.826	1188.37	278.739	2578.06	377.477	1240.92	278.739	537.192	245.826	500.515	404.565	2672	338.739	2103.91	245.826	1387.87	470.39	6638.91	338.739	1524.61	365.826	1470.34	284.565	13352.6	365.826	12720	245.826	6492.36	416.216	924.68	284.565	549.437	278.739	1245.94
404.865	1312.36	305.946	1190.27	278.919	2594.9	377.838	1244.31	278.919	538.105	245.946	501.448	404.865	2677.97	338.919	2108.1	245.946	1390.04	470.811	6657.47	338.919	1527.84	365.946	1474.83	284.865	13387.7	365.946	12742.4	245.946	6517.13	416.757	930.074	284.865	552.265	278.919	1252.68
405.165	1315.8	306.066	1192.17	279.099	2611.84	378.198	1247.7	279.099	539.02	246.066	502.383	405.165	2683.94	339.099	2112.3	246.066	1392.2	471.231	6676.07	339.099	1531.08	366.066	1479.32	285.165	13422.8	366.066	12764.9	246.066	6541.99	417.297	935.5	285.165	555.109	279.099	1259.46
405.465	1319.25	306.186	1194.08	279.279	2628.9	378.559	1251.11	279.279	539.937	246.186	503.32	405.465	2689.94	339.279	2116.5	246.186	1394.37	471.652	6694.73	339.279	1534.33	366.186	1483.84	285.465	13458.1	366.186	12787.3	246.186	6566.95	417.838	940.957	285.465	557.966	279.279	1266.27
405.766	1322.72	306.306	1195.99	279.459	2646.06	378.919	1254.53	279.459	540.855	246.306	504.258	405.766	2695.94	339.459	2120.71	246.306	1396.55	472.072	6713.45	339.459	1537.58	366.306	1488.36	285.766	13493.4	366.306	12809.9	246.306	6592	418.378	946.446	285.766	560.839	279.459	1273.12
406.066	1326.19	306.426	1197.9	279.64	2663.34	379.279	1257.95	279.64	541.774	246.426	505.198	406.066	2701.96	339.64	2124.94	246.426	1398.73	472.492	6732.21	339.64	1540.84	366.426	1492.9	286.066	13528.8	366.426	12832.4	246.426	6617.15	418.919	951.968	286.066	563.726	279.64	1280.01
406.366	1329.67	306.547	1199.82	279.82	2680.73	379.64	1261.38	279.82	542.695	246.547	506.14	406.366	2707.99	339.82	2129.17	246.547	1400.91	472.913	6751.03	339.82	1544.11	366.547	1497.45	286.366	13564.3	366.547	12855	246.547	6642.39	419.459	957.521	286.366	566.629	279.82	1286.93
406.667	1333.16	306.667	1201.74	280	2698.24	380	1264.83	280	543.618	246.667	507.084	406.667	2714.04	340	2133.4	246.667	1403.09	473.333	6769.9	340	1547.38	366.667	1502.02	286.667	13599.9	366.667	12877.6	246.667	6667.73	420	963.107	286.667	569.546	280	1293.89
406.967	1336.65	306.787	1203.66	280.18	2715.85	380.36	1268.28	280.18	544.542	246.787	508.029	406.967	2720.1	340.18	2137.65	246.787	1405.28	473.754	6788.82	340.18	1550.66	366.787	1506.6	286.967	13635.6	366.787	12900.3	246.787	6693.17	420.541	968.725	286.967	572.478	280.18	1300.89
407.267	1340.16	306.907	1205.58	280.36	2733.59	380.721	1271.74	280.36	545.468	246.907	508.976	407.267	2726.17	340.36	2141.91	246.907	1407.47	474.174	6807.79	340.36	1553.95	366.907	1511.2	287.267	13671.4	366.907	12923	246.907	6718.7	421.081	974.376	287.267	575.425	280.36	1307.93
407.568	1343.68	307.027	1207.51	280.541	2751.44	381.081	1275.21	280.541	546.395	247.027	509.925	407.568	2732.26	340.541	2146.17	247.027	1409.66	474.595	6826.82	340.541	1557.24	367.027	1515.81	287.568	13707.3	367.027	12945.8	247.027	6744.34	421.622	980.06	287.568	578.388	280.541	1315
407.868	1347.21	307.147	1209.44	280.721	2769.4	381.441	1278.69	280.721	547.324	247.147	510.876	407.868	2738.36	340.721	2150.44	247.147	1411.86	475.015	6845.9	340.721	1560.54	367.147	1520.43	287.868	13743.3	367.147	12968.6	247.147	6770.07	422.162	985.778	287.868	581.365	280.721	1322.12
408.168	1350.74	307.267	1211.38	280.901	2787.49	381.802	1282.18	280.901	548.255	247.267	511.829	408.168	2744.47	340.901	2154.72	247.267	1414.06	475.435	6865.03	340.901	1563.85	367.267	1525.07	288.168	13779.4	367.267	12991.4	247.267	6795.89	422.703	991.528	288.168	584.359	280.901	1329.27
408.468	1354.29	307.387	1213.32	281.081	2805.69	382.162	1285.68	281.081	549.187	247.387	512.783	408.468	2750.6	341.081	2159.01	247.387	1416.27	475.856	6884.22	341.081	1567.16	367.387	1529.72	288.468	13815.6	367.387	13014.3	247.387	6821.82	423.243	997.312	288.468	587.367	281.081	1336.46
408.769	1357.84	307.508	1215.26	281.261	2824.01	382.523	1289.19	281.261	550.121	247.508	513.739	408.769	2756.74	341.261	2163.31	247.508	1418.48	476.276	6903.46	341.261	1570.49	367.508	1534.39	288.769	13851.8	367.508	13037.2	247.508	6847.84	423.784	1003.13	288.769	590.391	281.261	1343.69
409.069	1361.4	307.628	1217.2	281.441	2842.45	382.883	1292.71	281.441	551.056	247.628	514.697	409.069	2762.89	341.441	2167.62	247.628	1420.69	476.697	6922.76	341.441	1573.81	367.628	1539.07	289.069	13888.2	367.628	13060.1	247.628	6873.97	424.324	1008.98	289.069	593.43	281.441	1350.96
409.369	1364.98	307.748	1219.15	281.622	2861.01	383.243	1296.24	281.622	551.993	247.748	515.656	409.369	2769.06	341.622	2171.93	247.748	1422.9	477.117	6942.11	341.622	1577.15	367.748	1543.76	289.369	13924.6	367.748	13083.1	247.748	6900.19	424.865	1014.87	289.369	596.486	281.622	1358.26
409.67	1368.56	307.868	1221.1	281.802	2879.69	383.604	1299.78	281.802	552.932	247.868	516.618	409.67	2775.24	341.802	2176.26	247.868	1425.12	477.538	6961.51	341.802	1580.49	367.868	1548.47	289.67	13961.2	367.868	13106.2	247.868	6926.52	425.405	1020.79	289.67	599.557	281.802	1365.61
409.97	1372.15	307.988	1223.05	281.982	2898.5	383.964	1303.33	281.982	553.872	247.988	517.581	409.97	2781.44	341.982	2180.59	247.988	1427.34	477.958	6980.97	341.982	1583.84	367.988	1553.19	289.97	13997.9	367.988	13129.2	247.988	6952.94	425.946	1026.74	289.97	602.643	281.982	1373
410.27	1375.75	308.108	1225.01	282.162	2917.42	384.324	1306.89	282.162	554.813	248.108	518.546	410.27	2787.65	342.162	2184.93	248.108	1429.57	478.378	7000.48	342.162	1587.2	368.108	1557.93	290.27	14034.6	368.108	13152.4	248.108	6979.46	426.486	1032.73	290.27	605.746	282.162	1380.42
410.571	1379.36	308.228	1226.97	282.342	2936.47	384.685	1310.45	282.342	555.757	248.228	519.513	410.571	2793.87	342.342	2189.28	248.228	1431.8	478.799	7020.04	342.342	1590.56	368.228	1562.68	290.571	14071.4	368.228	13175.5	248.228	7006.09	427.027	1038.76	290.571	608.864	282.342	1387.89
410.871	1382.98	308.348	1228.93	282.523	2955.65	385.045	1314.03	282.523	556.701	248.348	520.482	410.871	2800.11	342.523	2193.64	248.348	1434.03	479.219	7039.67	342.523	1593.94	368.348	1567.45	290.871	14108.4	368.348	13198.7	248.348	7032.82	427.568	1044.82	290.871	611.999	282.523	1395.4
411.171	1386.61	308.468	1230.9	282.703	2974.95	385.405	1317.62	282.703	557.648	248.468	521.452	411.171	2806.36	342.703	2198	248.468	1436.27	479.64	7059.34	342.703	1597.31	368.468	1572.23	291.171	14145.4	368.468	13222	248.468	7059.65	428.108	1050.91	291.171	615.15	282.703	1402.95
411.471	1390.25	308.589	1232.86	282.883	2994.37	385.766	1321.22	282.883	558.596	248.589	522.424	411.471	2812.63	342.883	2202.38	248.589	1438.51	480.06	7079.07	342.883	1600.7	368.589	1577.02	291.471	14182.6	368.589	13245.2	248.589	7086.58	428.649	1057.04	291.471	618.317	282.883	1410.54
411.772	1393.9	308.709	1234.84	283.063	3013.93	386.126	1324.82	283.063	559.546	248.709	523.398	411.772	2818.91	343.063	2206.76	248.709	1440.75	480.48	7098.86	343.063	1604.09	368.709	1581.83	291.772	14219.8	368.709	13268.6	248.709	7113.61	429.189	1063.21	291.772	621.5	283.063	1418.17
412.072	1397.56	308.829	1236.81	283.243	3033.61	386.486	1328.44	283.243	560.497	248.829	524.374	412.072	2825.2	343.243	2211.16	248.829	1442.99	480.901	7118.7	343.243	1607.49	368.829	1586.66	292.072	14257.1	368.829	13291.9	248.829	7140.75	429.73	1069.41	292.072	624.7	283.243	1425.84
412.372	1401.22	308.949	1238.79	283.423	3053.42	386.847	1332.06	283.423	561.45	248.949	525.352	412.372	2831.51	343.423	2215.56	248.949	1445.24	481.321	7138.6	343.423	1610.9	368.949	1591.5	292.372	14294.5	368.949	13315.3	248.949	7167.99	430.27	1075.65	292.372	627.916	283.423	1433.55
412.673	1404.9	309.069	1240.77	283.604	3073.35	387.207	1335.7	283.604	562.405	249.069	526.331	412.673	2837.83	343.604	2219.97	249.069	1447.5	481.742	7158.55	343.604	1614.32	369.069	1596.35	292.673	14332.1	369.069	13338.8	249.069	7195.34	430.811	1081.92	292.673	631.149	283.604	1441.31
412.973	1408.59	309.189	1242.76	283.784	3093.42	387.568	1339.35	283.784	563.361	249.189	527.313	412.973	2844.16	343.784	2224.39	249.189	1449.75	482.162	7178.56	343.784	1617.74	369.189	1601.22	292.973	14369.7	369.189	13362.2	249.189	7222.79	431.351	1088.24	292.973	634.398	283.784	1449.1
413.273	1412.28	309.309	1244.74	283.964	3113.62	387.928	1343	283.964	564.319	249.309	528.296	413.273	2850.51	343.964	2228.82	249.309	1452.01	482.583	7198.62	343.964	1621.17	369.309	1606.1	293.273	14407.4	369.309	13385.8	249.309	7250.34	431.892	1094.58	293.273	637.664	283.964	1456.94
413.574	1415.99	309.429	1246.74	284.144	3133.95	388.288	1346.67	284.144	565.278	249.429	529.281	413.574	2856.88	344.144	2233.25	249.429	1454.28	483.003	7218.74	344.144	1624.6	369.429	1611	293.574	14445.2	369.429	13409.3	249.429	7278	432.432	1100.97	293.574	640.947	284.144	1464.82
413.874	1419.71	309.55	1248.73	284.324	3154.42	388.649	1350.35	284.324	566.239	249.55	530.268	413.874	2863.26	344.324	2237.7	249.55	1456.55	483.423	7238.92	344.324	1628.05	369.55	1615.92	293.874	14483.2	369.55	13432.9	249.55	7305.77	432.973	1107.39	293.874	644.247	284.324	1472.75
414.174	1423.43	309.67	1250.73	284.505	3175.01	389.009	1354.03	284.505	567.202	249.67	531.256	414.174	2869.65	344.505	2242.15	249.67	1458.82	483.844	7259.15	344.505	1631.5	369.67	1620.85	294.174	14521.2	369.67	13456.6	249.67	7333.64	433.514	1113.85	294.174	647.563	284.505	1480.71
414.474	1427.17	309.79	1252.73	284.685	3195.75	389.369	1357.73	284.685	568.166	249.79	532.247	414.474	2876.05	344.685	2246.62	249.79	1461.09	484.264	7279.44	344.685	1634.96	369.79	1625.79	294.474	14559.3	369.79	13480.3	249.79	7361.62	434.054	1120.35	294.474	650.897	284.685	1488.72
414.775	1430.91	309.91	1254.73	284.865	3216.61	389.73	1361.43	284.865	569.132	249.91	533.239	414.775	2882.48	344.865	2251.09	249.91	1463.37	484.685	7299.78	344.865	1638.42	369.91	1630.75	294.775	14597.5	369.91	13504	249.91	7389.7	434.595	1126.89	294.775	654.248	284.865	1496.77
415.075	1434.67	310.03	1256.74	285.045	3237.62	390.09	1365.15	285.045	570.1	250.03	534.233	415.075	2888.91	345.045	2255.57	250.03	1465.65	485.105	7320.19	345.045	1641.89	370.03	1635.72	295.075	14635.8	370.03	13527.8	250.03	7417.89	435.135	1133.46	295.075	657.617	285.045	1504.87
415.375	1438.43	310.15	1258.75	285.225	3258.76	390.45	1368.88	285.225	571.069	250.15	535.229	415.375	2895.36	345.225	2260.06	250.15	1467.94	485.526	7340.65	345.225	1645.37	370.15	1640.71	295.375	14674.3	370.15	13551.6	250.15	7446.19	435.676	1140.07	295.375	661.002	285.225	1513.01
415.676	1442.21	310.27	1260.76	285.405	3280.04	390.811	1372.61	285.405	572.04	250.27	536.227	415.676	2901.82	345.405	2264.56	250.27	1470.23	485.946	7361.16	345.405	1648.86	370.27	1645.72	295.676	14712.8	370.27	13575.5	250.27	7474.6	436.216	1146.72	295.676	664.405	285.405	1521.2
415.976	1445.99	310.39	1262.78	285.586	3301.46	391.171	1376.36	285.586	573.013	250.39	537.227	415.976	2908.3	345.586	2269.07	250.39	1472.52	486.366	7381.74	345.586	1652.36	370.39	1650.73	295.976	14751.4	370.39	13599.4	250.39	7503.11	436.757	1153.41	295.976	667.826	285.586	1529.42
416.276	1449.79	310.511	1264.8	285.766	3323.01	391.532	1380.12	285.766	573.987	250.511	538.229	416.276	2914.8	345.766	2273.58	250.511	1474.81	486.787	7402.37	345.766	1655.86	370.511	1655.77	296.276	14790.1	370.511	13623.3	250.511	7531.74	437.297	1160.14	296.276	671.264	285.766	1537.7
416.577	1453.59	310.631	1266.82	285.946	3344.71	391.892	1383.89	285.946	574.963	250.631	539.232	416.577	2921.3	345.946	2278.11	250.631	1477.11	487.207	7423.06	345.946	1659.37	370.631	1660.82	296.577	14829	370.631	13647.3	250.631	7560.47	437.838	1166.91	296.577	674.72	285.946	1546.02
416.877	1457.41	310.751	1268.85	286.126	3366.55	392.252	1387.66	286.126	575.94	250.751	540.238	416.877	2927.83	346.126	2282.64	250.751	1479.42	487.628	7443.81	346.126	1662.89	370.751	1665.89	296.877	14867.9	370.751	13671.3	250.751	7589.31	438.378	1173.72	296.877	678.194	286.126	1554.38
417.177	1461.23	310.871	1270.88	286.306	3388.54	392.613	1391.45	286.306	576.92	250.871	541.245	417.177	2934.36	346.306	2287.19	250.871	1481.72	488.048	7464.61	346.306	1666.41	370.871	1670.97	297.177	14906.9	370.871	13695.4	250.871	7618.26	438.919	1180.56	297.177	681.685	286.306	1562.79
417.477	1465.07	310.991	1272.91	286.486	3410.66	392.973	1395.25	286.486	577.9	250.991	542.254	417.477	2940.91	346.486	2291.74	250.991	1484.03	488.468	7485.47	346.486	1669.94	370.991	1676.06	297.477	14946	370.991	13719.5	250.991	7647.33	439.459	1187.45	297.477	685.195	286.486	1571.24
417.778	1468.91	311.111	1274.95	286.667	3432.93	393.333	1399.06	286.667	578.883	251.111	543.265	417.778	2947.48	346.667	2296.3	251.111	1486.35	488.889	7506.4	346.667	1673.48	371.111	1681.18	297.778	14985.3	371.111	13743.7	251.111	7676.5	440	1194.38	297.778	688.722	286.667	1579.74
418.078	1472.77	311.231	1276.99	286.847	3455.35	393.694	1402.88	286.847	579.867	251.231	544.278	418.078	2954.06	346.847	2300.87	251.231	1488.66	489.309	7527.38	346.847	1677.03	371.231	1686.3	298.078	15024.6	371.231	13767.9	251.231	7705.79	440.541	1201.34	298.078	692.268	286.847	1588.29
418.378	1476.63	311.351	1279.03	287.027	3477.91	394.054	1406.71	287.027	580.853	251.351	545.293	418.378	2960.65	347.027	2305.45	251.351	1490.99	489.73	7548.42	347.027	1680.59	371.351	1691.45	298.378	15064.1	371.351	13792.1	251.351	7735.18	441.081	1208.35	298.378	695.832	287.027	1596.88
418.679	1480.51	311.471	1281.07	287.207	3500.62	394.414	1410.55	287.207	581.841	251.471	546.309	418.679	2967.26	347.207	2310.04	251.471	1493.31	490.15	7569.51	347.207	1684.15	371.471	1696.61	298.679	15103.6	371.471	13816.4	251.471	7764.69	441.622	1215.4	298.679	699.414	287.207	1605.52
418.979	1484.39	311.592	1283.12	287.387	3523.48	394.775	1414.4	287.387	582.83	251.592	547.328	418.979	2973.89	347.387	2314.64	251.592	1495.64	490.571	7590.67	347.387	1687.72	371.592	1701.78	298.979	15143.3	371.592	13840.7	251.592	7794.32	442.162	1222.49	298.979	703.015	287.387	1614.2
419.279	1488.29	311.712	1285.18	287.568	3546.49	395.135	1418.26	287.568	583.821	251.712	548.348	419.279	2980.53	347.568	2319.25	251.712	1497.97	490.991	7611.89	347.568	1691.3	371.712	1706.97	299.279	15183	371.712	13865.1	251.712	7824.05	442.703	1229.62	299.279	706.634	287.568	1622.93
419.58	1492.19	311.832	1287.23	287.748	3569.65	395.495	1422.13	287.748	584.813	251.832	549.371	419.58	2987.18	347.748	2323.87	251.832	1500.31	491.411	7633.16	347.748	1694.88	371.832	1712.18	299.58	15222.9	371.832	13889.5	251.832	7853.9	443.243	1236.8	299.58	710.272	287.748	1631.71
419.88	1496.11	311.952	1289.29	287.928	3592.95	395.856	1426.01	287.928	585.808	251.952	550.395	419.88	2993.85	347.928	2328.49	251.952	1502.64	491.832	7654.49	347.928	1698.47	371.952	1717.4	299.88	15262.8	371.952	13914	251.952	7883.86	443.784	1244.01	299.88	713.929	287.928	1640.54
420.18	1500.04	312.072	1291.35	288.108	3616.42	396.216	1429.9	288.108	586.804	252.072	551.421	420.18	3000.53	348.108	2333.13	252.072	1504.99	492.252	7675.89	348.108	1702.07	372.072	1722.64	300.18	15302.9	372.072	13938.5	252.072	7913.94	444.324	1251.27	300.18	717.605	288.108	1649.41
420.48	1503.97	312.192	1293.42	288.288	3640.03	396.577	1433.81	288.288	587.801	252.192	552.449	420.48	3007.23	348.288	2337.77	252.192	1507.33	492.673	7697.34	348.288	1705.68	372.192	1727.89	300.48	15343.1	372.192	13963	252.192	7944.13	444.865	1258.57	300.48	721.299	288.288	1658.33
420.781	1507.92	312.312	1295.49	288.468	3663.8	396.937	1437.72	288.468	588.801	252.312	553.479	420.781	3013.95	348.468	2342.43	252.312	1509.68	493.093	7718.86	348.468	1709.3	372.312	1733.16	300.781	15383.3	372.312	13987.6	252.312	7974.43	445.405	1265.91	300.781	725.013	288.468	1667.3
421.081	1511.88	312.432	1297.56	288.649	3687.72	397.297	1441.65	288.649	589.802	252.432	554.511	421.081	3020.68	348.649	2347.09	252.432	1512.04	493.514	7740.43	348.649	1712.92	372.432	1738.45	301.081	15423.7	372.432	14012.2	252.432	8004.86	445.946	1273.29	301.081	728.745	288.649	1676.32
421.381	1515.84	312.553	1299.63	288.829	3711.8	397.658	1445.58	288.829	590.805	252.553	555.545	421.381	3027.42	348.829	2351.76	252.553	1514.4	493.934	7762.07	348.829	1716.55	372.553	1743.75	301.381	15464.2	372.553	14036.9	252.553	8035.39	446.486	1280.72	301.381	732.497	288.829	1685.39
421.682	1519.82	312.673	1301.71	289.009	3736.04	398.018	1449.53	289.009	591.809	252.673	556.581	421.682	3034.18	349.009	2356.44	252.673	1516.76	494.354	7783.76	349.009	1720.19	372.673	1749.07	301.682	15504.8	372.673	14061.6	252.673	8066.05	447.027	1288.19	301.682	736.268	289.009	1694.51
421.982	1523.81	312.793	1303.8	289.189	3760.44	398.378	1453.48	289.189	592.815	252.793	557.619	421.982	3040.95	349.189	2361.13	252.793	1519.12	494.775	7805.52	349.189	1723.84	372.793	1754.4	301.982	15545.5	372.793	14086.3	252.793	8096.82	447.568	1295.71	301.982	740.059	289.189	1703.67
422.282	1527.81	312.913	1305.88	289.369	3784.99	398.739	1457.45	289.369	593.823	252.913	558.658	422.282	3047.74	349.369	2365.83	252.913	1521.49	495.195	7827.33	349.369	1727.49	372.913	1759.75	302.282	15586.3	372.913	14111.1	252.913	8127.71	448.108	1303.27	302.282	743.869	289.369	1712.89
422.583	1531.82	313.033	1307.97	289.55	3809.71	399.099	1461.43	289.55	594.833	253.033	559.7	422.583	3054.55	349.55	2370.54	253.033	1523.86	495.616	7849.21	349.55	1731.15	373.033	1765.12	302.583	15627.2	373.033	14136	253.033	8158.72	448.649	1310.87	302.583	747.698	289.55	1722.16
422.883	1535.84	313.153	1310.06	289.73	3834.58	399.459	1465.42	289.73	595.844	253.153	560.743	422.883	3061.37	349.73	2375.26	253.153	1526.24	496.036	7871.15	349.73	1734.82	373.153	1770.51	302.883	15668.3	373.153	14160.9	253.153	8189.84	449.189	1318.52	302.883	751.548	289.73	1731.47
423.183	1539.87	313.273	1312.16	289.91	3859.62	399.82	1469.42	289.91	596.857	253.273	561.789	423.183	3068.2	349.91	2379.99	253.273	1528.62	496.456	7893.15	349.91	1738.5	373.273	1775.91	303.183	15709.4	373.273	14185.8	253.273	8221.08	449.73	1326.21	303.183	755.417	289.91	1740.84
423.483	1543.91	313.393	1314.26	290.09	3884.82	400.18	1473.43	290.09	597.872	253.393	562.836	423.483	3075.05	350.09	2384.73	253.393	1531	496.877	7915.21	350.09	1742.18	373.393	1781.32	303.483	15750.6	373.393	14210.8	253.393	8252.45	450.27	1333.94	303.483	759.306	290.09	1750.25
423.784	1547.96	313.514	1316.36	290.27	3910.19	400.541	1477.45	290.27	598.888	253.514	563.886	423.784	3081.92	350.27	2389.47	253.514	1533.39	497.297	7937.33	350.27	1745.88	373.514	1786.76	303.784	15792	373.514	14235.8	253.514	8283.93	450.811	1341.73	303.784	763.215	290.27	1759.72
424.084	1552.02	313.634	1318.46	290.45	3935.72	400.901	1481.49	290.45	599.907	253.634	564.937	424.084	3088.8	350.45	2394.23	253.634	1535.78	497.718	7959.52	350.45	1749.58	373.634	1792.21	304.084	15833.4	373.634	14260.9	253.634	8315.53	451.351	1349.55	304.084	767.145	290.45	1769.24
424.384	1556.1	313.754	1320.57	290.631	3961.42	401.261	1485.53	290.631	600.927	253.754	565.99	424.384	3095.69	350.631	2399	253.754	1538.17	498.138	7981.76	350.631	1753.28	373.754	1797.67	304.384	15875	373.754	14286	253.754	8347.26	451.892	1357.43	304.384	771.094	290.631	1778.81
424.685	1560.18	313.874	1322.68	290.811	3987.29	401.622	1489.59	290.811	601.948	253.874	567.046	424.685	3102.6	350.811	2403.77	253.874	1540.57	498.559	8004.07	350.811	1757	373.874	1803.15	304.685	15916.7	373.874	14311.1	253.874	8379.1	452.432	1365.34	304.685	775.064	290.811	1788.43
424.985	1564.28	313.994	1324.8	290.991	4013.33	401.982	1493.65	290.991	602.972	253.994	568.103	424.985	3109.53	350.991	2408.56	253.994	1542.97	498.979	8026.44	350.991	1760.73	373.994	1808.65	304.985	15958.5	373.994	14336.3	253.994	8411.07	452.973	1373.31	304.985	779.054	290.991	1798.11
425.285	1568.38	314.114	1326.92	291.171	4039.53	402.342	1497.73	291.171	603.997	254.114	569.162	425.285	3116.47	351.171	2413.35	254.114	1545.38	499.399	8048.88	351.171	1764.46	374.114	1814.17	305.285	16000.4	374.114	14361.6	254.114	8443.15	453.514	1381.32	305.285	783.065	291.171	1807.83
425.586	1572.5	314.234	1329.04	291.351	4065.91	402.703	1501.82	291.351	605.024	254.234	570.223	425.586	3123.43	351.351	2418.16	254.234	1547.79	499.82	8071.37	351.351	1768.2	374.234	1819.7	305.586	16042.4	374.234	14386.9	254.234	8475.36	454.054	1389.38	305.586	787.096	291.351	1817.61
425.886	1576.62	314.354	1331.17	291.532	4092.46	403.063	1505.92	291.532	606.052	254.354	571.286	425.886	3130.4	351.532	2422.97	254.354	1550.2	500.24	8093.93	351.532	1771.95	374.354	1825.25	305.886	16084.5	374.354	14412.2	254.354	8507.7	454.595	1397.48	305.886	791.149	291.532	1827.45
426.186	1580.76	314.474	1333.3	291.712	4119.18	403.423	1510.03	291.712	607.083	254.474	572.351	426.186	3137.39	351.712	2427.79	254.474	1552.62	500.661	8116.55	351.712	1775.7	374.474	1830.82	306.186	16126.7	374.474	14437.6	254.474	8540.15	455.135	1405.64	306.186	795.222	291.712	1837.33
426.486	1584.91	314.595	1335.43	291.892	4146.08	403.784	1514.15	291.892	608.115	254.595	573.419	426.486	3144.4	351.892	2432.63	254.595	1555.04	501.081	8139.24	351.892	1779.47	374.595	1836.41	306.486	16169	374.595	14463	254.595	8572.73	455.676	1413.84	306.486	799.316	291.892	1847.27
426.787	1589.07	314.715	1337.57	292.072	4173.15	404.144	1518.28	292.072	609.149	254.715	574.488	426.787	3151.42	352.072	2437.47	254.715	1557.46	501.502	8161.99	352.072	1783.24	374.715	1842.01	306.787	16211.5	374.715	14488.4	254.715	8605.44	456.216	1422.08	306.787	803.431	292.072	1857.26
427.087	1593.24	314.835	1339.71	292.252	4200.4	404.505	1522.43	292.252	610.185	254.835	575.559	427.087	3158.45	352.252	2442.32	254.835	1559.89	501.922	8184.8	352.252	1787.02	374.835	1847.63	307.087	16254	374.835	14514	254.835	8638.27	456.757	1430.38	307.087	807.567	292.252	1867.31
427.387	1597.42	314.955	1341.85	292.432	4227.83	404.865	1526.58	292.432	611.222	254.955	576.632	427.387	3165.5	352.432	2447.18	254.955	1562.33	502.342	8207.68	352.432	1790.81	374.955	1853.26	307.387	16296.7	374.955	14539.5	254.955	8671.22	457.297	1438.72	307.387	811.725	292.432	1877.41
427.688	1601.61	315.075	1343.99	292.613	4255.44	405.225	1530.75	292.613	612.261	255.075	577.707	427.688	3172.57	352.613	2452.05	255.075	1564.76	502.763	8230.62	352.613	1794.6	375.075	1858.91	307.688	16339.5	375.075	14565.1	255.075	8704.3	457.838	1447.12	307.688	815.904	292.613	1887.56
427.988	1605.82	315.195	1346.14	292.793	4283.22	405.586	1534.93	292.793	613.302	255.195	578.784	427.988	3179.65	352.793	2456.94	255.195	1567.2	503.183	8253.62	352.793	1798.41	375.195	1864.58	307.988	16382.4	375.195	14590.7	255.195	8737.51	458.378	1455.56	307.988	820.104	292.793	1897.78
428.288	1610.03	315.315	1348.3	292.973	4311.19	405.946	1539.12	292.973	614.345	255.315	579.863	428.288	3186.75	352.973	2461.83	255.315	1569.64	503.604	8276.69	352.973	1802.22	375.315	1870.27	308.288	16425.4	375.315	14616.4	255.315	8770.84	458.919	1464.05	308.288	824.326	292.973	1908.04
428.589	1614.25	315.435	1350.45	293.153	4339.34	406.306	1543.32	293.153	615.389	255.435	580.944	428.589	3193.87	353.153	2466.73	255.435	1572.09	504.024	8299.82	353.153	1806.04	375.435	1875.97	308.589	16468.5	375.435	14642.2	255.435	8804.3	459.459	1472.59	308.589	828.57	293.153	1918.36
428.889	1618.49	315.556	1352.61	293.333	4367.68	406.667	1547.53	293.333	616.436	255.556	582.028	428.889	3201	353.333	2471.64	255.556	1574.54	504.444	8323.02	353.333	1809.87	375.556	1881.7	308.889	16511.7	375.556	14668	255.556	8837.89	460	1481.18	308.889	832.836	293.333	1928.74
429.189	1622.74	315.676	1354.78	293.514	4396.2	407.027	1551.76	293.514	617.484	255.676	583.113	429.189	3208.14	353.514	2476.56	255.676	1577	504.865	8346.28	353.514	1813.7	375.676	1887.44	309.189	16555.1	375.676	14693.8	255.676	8871.6	460.541	1489.82	309.189	837.124	293.514	1939.17
429.489	1627	315.796	1356.95	293.694	4424.91	407.387	1556	293.694	618.534	255.796	584.2	429.489	3215.31	353.694	2481.49	255.796	1579.46	505.285	8369.61	353.694	1817.55	375.796	1893.19	309.489	16598.5	375.796	14719.6	255.796	8905.45	461.081	1498.51	309.489	841.434	293.694	1949.66
429.79	1631.27	315.916	1359.12	293.874	4453.8	407.748	1560.24	293.874	619.585	255.916	585.289	429.79	3222.48	353.874	2486.43	255.916	1581.92	505.706	8393	353.874	1821.4	375.916	1898.97	309.79	16642.1	375.916	14745.6	255.916	8939.42	461.622	1507.25	309.79	845.766	293.874	1960.21
430.09	1635.55	316.036	1361.29	294.054	4482.88	408.108	1564.5	294.054	620.639	256.036	586.38	430.09	3229.68	354.054	2491.38	256.036	1584.39	506.126	8416.46	354.054	1825.26	376.036	1904.76	310.09	16685.8	376.036	14771.5	256.036	8973.52	462.162	1516.05	310.09	850.12	294.054	1970.81
430.39	1639.84	316.156	1363.47	294.234	4512.15	408.468	1568.77	294.234	621.694	256.156	587.474	430.39	3236.89	354.234	2496.34	256.156	1586.86	506.547	8439.99	354.234	1829.13	376.156	1910.57	310.39	16729.6	376.156	14797.5	256.156	9007.76	462.703	1524.89	310.39	854.496	294.234	1981.47
430.691	1644.14	316.276	1365.65	294.414	4541.62	408.829	1573.05	294.414	622.751	256.276	588.569	430.691	3244.12	354.414	2501.31	256.276	1589.33	506.967	8463.58	354.414	1833.01	376.276	1916.4	310.691	16773.5	376.276	14823.6	256.276	9042.12	463.243	1533.79	310.691	858.896	294.414	1992.19
430.991	1648.46	316.396	1367.83	294.595	4571.27	409.189	1577.35	294.595	623.81	256.396	589.666	430.991	3251.36	354.595	2506.29	256.396	1591.81	507.387	8487.23	354.595	1836.89	376.396	1922.24	310.991	16817.6	376.396	14849.7	256.396	9076.62	463.784	1542.73	310.991	863.318	294.595	2002.97
431.291	1652.78	316.517	1370.02	294.775	4601.12	409.55	1581.65	294.775	624.87	256.517	590.766	431.291	3258.62	354.775	2511.27	256.517	1594.29	507.808	8510.95	354.775	1840.78	376.517	1928.1	311.291	16861.7	376.517	14875.8	256.517	9111.24	464.324	1551.73	311.291	867.762	294.775	2013.8
431.592	1657.12	316.637	1372.21	294.955	4631.17	409.91	1585.97	294.955	625.933	256.637	591.867	431.592	3265.89	354.955	2516.27	256.637	1596.78	508.228	8534.74	354.955	1844.69	376.637	1933.98	311.592	16906	376.637	14902	256.637	9146	464.865	1560.79	311.592	872.23	294.955	2024.7
431.892	1661.47	316.757	1374.41	295.135	4661.41	410.27	1590.3	295.135	626.997	256.757	592.971	431.892	3273.18	355.135	2521.28	256.757	1599.27	508.649	8558.6	355.135	1848.6	376.757	1939.88	311.892	16950.4	376.757	14928.3	256.757	9180.89	465.405	1569.89	311.892	876.72	295.135	2035.65
432.192	1665.83	316.877	1376.6	295.315	4691.84	410.631	1594.64	295.315	628.063	256.877	594.076	432.192	3280.49	355.315	2526.3	256.877	1601.76	509.069	8582.52	355.315	1852.52	376.877	1945.8	312.192	16994.9	376.877	14954.5	256.877	9215.92	465.946	1579.05	312.192	881.234	295.315	2046.66
432.492	1670.2	316.997	1378.81	295.495	4722.48	410.991	1599	295.495	629.131	256.997	595.184	432.492	3287.81	355.495	2531.33	256.997	1604.26	509.489	8606.5	355.495	1856.44	376.997	1951.74	312.492	17039.5	376.997	14980.9	256.997	9251.08	466.486	1588.26	312.492	885.771	295.495	2057.73
432.793	1674.59	317.117	1381.01	295.676	4753.32	411.351	1603.36	295.676	630.2	257.117	596.294	432.793	3295.15	355.676	2536.37	257.117	1606.76	509.91	8630.56	355.676	1860.38	377.117	1957.69	312.793	17084.2	377.117	15007.2	257.117	9286.37	467.027	1597.53	312.793	890.331	295.676	2068.86
433.093	1678.98	317.237	1383.22	295.856	4784.36	411.712	1607.74	295.856	631.272	257.237	597.405	433.093	3302.51	355.856	2541.42	257.237	1609.26	510.33	8654.68	355.856	1864.32	377.237	1963.66	313.093	17129	377.237	15033.7	257.237	9321.8	467.568	1606.85	313.093	894.915	295.856	2080.05
433.393	1683.39	317.357	1385.43	296.036	4815.6	412.072	1612.13	296.036	632.345	257.357	598.519	433.393	3309.88	356.036	2546.48	257.357	1611.77	510.751	8678.87	356.036	1868.27	377.357	1969.65	313.393	17174	377.357	15060.1	257.357	9357.36	468.108	1616.22	313.393	899.522	296.036	2091.3
433.694	1687.8	317.477	1387.65	296.216	4847.04	412.432	1616.53	296.216	633.42	257.477	599.635	433.694	3317.27	356.216	2551.55	257.477	1614.28	511.171	8703.13	356.216	1872.23	377.477	1975.66	313.694	17219.1	377.477	15086.7	257.477	9393.06	468.649	1625.65	313.694	904.153	296.216	2102.62
433.994	1692.23	317.598	1389.87	296.396	4878.69	412.793	1620.94	296.396	634.497	257.598	600.753	433.994	3324.68	356.396	2556.63	257.598	1616.8	511.592	8727.45	356.396	1876.2	377.598	1981.68	313.994	17264.3	377.598	15113.2	257.598	9428.89	469.189	1635.13	313.994	908.808	296.396	2113.99
434.294	1696.67	317.718	1392.09	296.577	4910.55	413.153	1625.36	296.577	635.576	257.718	601.873	434.294	3332.1	356.577	2561.72	257.718	1619.32	512.012	8751.85	356.577	1880.18	377.718	1987.73	314.294	17309.6	377.718	15139.8	257.718	9464.86	469.73	1644.67	314.294	913.487	296.577	2125.43
434.595	1701.13	317.838	1394.32	296.757	4942.61	413.514	1629.8	296.757	636.656	257.838	602.995	434.595	3339.54	356.757	2566.81	257.838	1621.85	512.432	8776.31	356.757	1884.16	377.838	1993.79	314.595	17355.1	377.838	15166.5	257.838	9500.97	470.27	1654.26	314.595	918.19	296.757	2136.92
434.895	1705.59	317.958	1396.55	296.937	4974.89	413.874	1634.25	296.937	637.739	257.958	604.12	434.895	3347	356.937	2571.92	257.958	1624.38	512.853	8800.84	356.937	1888.16	377.958	1999.87	314.895	17400.6	377.958	15193.2	257.958	9537.21	470.811	1663.91	314.895	922.917	296.937	2148.48
435.195	1710.07	318.078	1398.78	297.117	5007.37	414.234	1638.71	297.117	638.823	258.078	605.246	435.195	3354.47	357.117	2577.04	258.078	1626.91	513.273	8825.44	357.117	1892.16	378.078	2005.97	315.195	17446.3	378.078	15219.9	258.078	9573.6	471.351	1673.62	315.195	927.668	297.117	2160.1
435.495	1714.56	318.198	1401.02	297.297	5040.07	414.595	1643.18	297.297	639.909	258.198	606.374	435.495	3361.96	357.297	2582.17	258.198	1629.45	513.694	8850.1	357.297	1896.17	378.198	2012.09	315.495	17492.1	378.198	15246.7	258.198	9610.12	471.892	1683.38	315.495	932.444	297.297	2171.79
435.796	1719.05	318.318	1403.26	297.477	5072.98	414.955	1647.67	297.477	640.997	258.318	607.505	435.796	3369.46	357.477	2587.31	258.318	1631.99	514.114	8874.84	357.477	1900.19	378.318	2018.23	315.796	17538	378.318	15273.6	258.318	9646.78	472.432	1693.2	315.796	937.245	297.477	2183.54
436.096	1723.57	318.438	1405.51	297.658	5106.11	415.315	1652.17	297.658	642.087	258.438	608.638	436.096	3376.99	357.658	2592.46	258.438	1634.53	514.535	8899.64	357.658	1904.22	378.438	2024.38	316.096	17584.1	378.438	15300.5	258.438	9683.58	472.973	1703.08	316.096	942.07	297.658	2195.35
436.396	1728.09	318.559	1407.75	297.838	5139.45	415.676	1656.68	297.838	643.179	258.559	609.772	436.396	3384.53	357.838	2597.63	258.559	1637.08	514.955	8924.52	357.838	1908.25	378.559	2030.56	316.396	17630.2	378.559	15327.4	258.559	9720.53	473.514	1713.02	316.396	946.92	297.838	2207.22
436.697	1732.62	318.679	1410.01	298.018	5173.01	416.036	1661.2	298.018	644.272	258.679	610.909	436.697	3392.08	358.018	2602.8	258.679	1639.63	515.375	8949.46	358.018	1912.3	378.679	2036.75	316.697	17676.5	378.679	15354.4	258.679	9757.61	474.054	1723.01	316.697	951.795	298.018	2219.16
436.997	1737.17	318.799	1412.26	298.198	5206.79	416.396	1665.74	298.198	645.368	258.799	612.048	436.997	3399.66	358.198	2607.98	258.799	1642.19	515.796	8974.48	358.198	1916.35	378.799	2042.96	316.997	17722.9	378.799	15381.4	258.799	9794.83	474.595	1733.06	316.997	956.695	298.198	2231.17
437.297	1741.73	318.919	1414.52	298.378	5240.79	416.757	1670.28	298.378	646.465	258.919	613.189	437.297	3407.24	358.378	2613.17	258.919	1644.75	516.216	8999.56	358.378	1920.41	378.919	2049.19	317.297	17769.4	378.919	15408.5	258.919	9832.2	475.135	1743.17	317.297	961.62	298.378	2243.24
437.598	1746.3	319.039	1416.78	298.559	5275.01	417.117	1674.84	298.559	647.564	259.039	614.333	437.598	3414.85	358.559	2618.37	259.039	1647.31	516.637	9024.71	358.559	1924.48	379.039	2055.44	317.598	17816.1	379.039	15435.6	259.039	9869.71	475.676	1753.34	317.598	966.571	298.559	2255.37
437.898	1750.88	319.159	1419.05	298.739	5309.45	417.477	1679.41	298.739	648.665	259.159	615.478	437.898	3422.48	358.739	2623.58	259.159	1649.88	517.057	9049.94	358.739	1928.56	379.159	2061.71	317.898	17862.9	379.159	15462.8	259.159	9907.36	476.216	1763.57	317.898	971.547	298.739	2267.57
438.198	1755.48	319.279	1421.32	298.919	5344.12	417.838	1684	298.919	649.768	259.279	616.626	438.198	3430.12	358.919	2628.81	259.279	1652.45	517.477	9075.23	358.919	1932.65	379.279	2068	318.198	17909.7	379.279	15490	259.279	9945.16	476.757	1773.86	318.198	976.549	298.919	2279.84
438.498	1760.09	319.399	1423.59	299.099	5379.02	418.198	1688.59	299.099	650.873	259.399	617.775	438.498	3437.77	359.099	2634.04	259.399	1655.03	517.898	9100.6	359.099	1936.75	379.399	2074.31	318.498	17956.8	379.399	15517.3	259.399	9983.1	477.297	1784.2	318.498	981.577	299.099	2292.17
438.799	1764.7	319.52	1425.87	299.279	5414.14	418.559	1693.2	299.279	651.979	259.52	618.927	438.799	3445.45	359.279	2639.28	259.52	1657.61	518.318	9126.03	359.279	1940.85	379.52	2080.63	318.799	18003.9	379.52	15544.6	259.52	10021.2	477.838	1794.61	318.799	986.63	299.279	2304.57
439.099	1769.34	319.64	1428.15	299.459	5449.49	418.919	1697.83	299.459	653.088	259.64	620.081	439.099	3453.14	359.459	2644.54	259.64	1660.19	518.739	9151.54	359.459	1944.97	379.64	2086.98	319.099	18051.2	379.64	15572	259.64	10059.4	478.378	1805.08	319.099	991.71	299.459	2317.04
439.399	1773.98	319.76	1430.43	299.64	5485.08	419.279	1702.46	299.64	654.198	259.76	621.237	439.399	3460.85	359.64	2649.8	259.76	1662.78	519.159	9177.12	359.64	1949.09	379.76	2093.35	319.399	18098.5	379.76	15599.4	259.76	10097.8	478.919	1815.61	319.399	996.815	299.64	2329.57
439.7	1778.63	319.88	1432.72	299.82	5520.89	419.64	1707.11	299.82	655.31	259.88	622.396	439.7	3468.58	359.82	2655.08	259.88	1665.38	519.58	9202.77	359.82	1953.22	379.88	2099.73	319.7	18146.1	379.88	15626.9	259.88	10136.3	479.459	1826.2	319.7	1001.95	299.82	2342.17
440	1783.3	320	1435.01	300	5556.95	420	1711.77	300	656.424	260	623.556	440	3476.32	360	2660.36	260	1667.97	520	9228.49	360	1957.36	380	2106.13	320	18193.7	380	15654.4	260	10175	480	1836.86	320	1007.11	300	2354.84
440.3	1787.98	320.12	1437.31	300.18	5593.23	420.36	1716.44	300.18	657.54	260.12	624.719	440.3	3484.08	360.18	2665.66	260.12	1670.57	520.42	9254.28	360.18	1961.51	380.12	2112.56	320.3	18241.5	380.12	15681.9	260.12	10213.8	480.541	1847.57	320.3	1012.29	300.18	2367.58
440.601	1792.67	320.24	1439.61	300.36	5629.75	420.721	1721.13	300.36	658.658	260.24	625.883	440.601	3491.86	360.36	2670.96	260.24	1673.18	520.841	9280.15	360.36	1965.67	380.24	2119	320.601	18289.3	380.24	15709.6	260.24	10252.8	481.081	1858.35	320.601	1017.5	300.36	2380.39
440.901	1797.38	320.36	1441.91	300.541	5666.51	421.081	1725.82	300.541	659.778	260.36	627.05	440.901	3499.66	360.541	2676.28	260.36	1675.79	521.261	9306.08	360.541	1969.84	380.36	2125.47	320.901	18337.4	380.36	15737.2	260.36	10291.9	481.622	1869.19	320.901	1022.74	300.541	2393.26
441.201	1802.1	320.48	1444.22	300.721	5703.52	421.441	1730.54	300.721	660.9	260.48	628.219	441.201	3507.47	360.721	2681.61	260.48	1678.4	521.682	9332.1	360.721	1974.01	380.48	2131.95	321.201	18385.5	380.48	15764.9	260.48	10331.1	482.162	1880.09	321.201	1028.01	300.721	2406.21
441.502	1806.83	320.601	1446.53	300.901	5740.76	421.802	1735.26	300.901	662.024	260.601	629.391	441.502	3515.3	360.901	2686.95	260.601	1681.02	522.102	9358.18	360.901	1978.19	380.601	2138.45	321.502	18433.8	380.601	15792.7	260.601	10370.6	482.703	1891.06	321.502	1033.3	300.901	2419.22
441.802	1811.57	320.721	1448.84	301.081	5778.24	422.162	1740	301.081	663.149	260.721	630.564	441.802	3523.15	361.081	2692.29	260.721	1683.64	522.523	9384.33	361.081	1982.39	380.721	2144.97	321.802	18482.2	380.721	15820.5	260.721	10410.1	483.243	1902.09	321.802	1038.62	301.081	2432.31
442.102	1816.32	320.841	1451.16	301.261	5815.98	422.523	1744.75	301.261	664.277	260.841	631.74	442.102	3531.01	361.261	2697.65	260.841	1686.26	522.943	9410.56	361.261	1986.59	380.841	2151.52	322.102	18530.7	380.841	15848.3	260.841	10449.8	483.784	1913.19	322.102	1043.97	301.261	2445.47
442.402	1821.09	320.961	1453.48	301.441	5853.95	422.883	1749.51	301.441	665.406	260.961	632.918	442.402	3538.9	361.441	2703.02	260.961	1688.89	523.363	9436.87	361.441	1990.8	380.961	2158.08	322.402	18579.3	380.961	15876.2	260.961	10489.7	484.324	1924.35	322.402	1049.34	301.441	2458.7
442.703	1825.87	321.081	1455.81	301.622	5892.18	423.243	1754.29	301.622	666.537	261.081	634.098	442.703	3546.8	361.622	2708.41	261.081	1691.52	523.784	9463.24	361.622	1995.02	381.081	2164.66	322.703	18628.1	381.081	15904.2	261.081	10529.7	484.865	1935.58	322.703	1054.74	301.622	2472
443.003	1830.66	321.201	1458.13	301.802	5930.65	423.604	1759.07	301.802	667.671	261.201	635.28	443.003	3554.72	361.802	2713.8	261.201	1694.16	524.204	9489.69	361.802	1999.25	381.201	2171.26	323.003	18677	381.201	15932.2	261.201	10569.9	485.405	1946.87	323.003	1060.17	301.802	2485.37
443.303	1835.46	321.321	1460.47	301.982	5969.38	423.964	1763.88	301.982	668.806	261.321	636.464	443.303	3562.65	361.982	2719.2	261.321	1696.8	524.625	9516.21	361.982	2003.49	381.321	2177.88	323.303	18726	381.321	15960.2	261.321	10610.2	485.946	1958.22	323.303	1065.63	301.982	2498.81
443.604	1840.28	321.441	1462.8	302.162	6008.36	424.324	1768.69	302.162	669.943	261.441	637.651	443.604	3570.61	362.162	2724.61	261.441	1699.45	525.045	9542.81	362.162	2007.73	381.441	2184.53	323.604	18775.2	381.441	15988.4	261.441	10650.7	486.486	1969.65	323.604	1071.12	302.162	2512.33
443.904	1845.11	321.562	1465.14	302.342	6047.59	424.685	1773.52	302.342	671.082	261.562	638.84	443.904	3578.58	362.342	2730.04	261.562	1702.1	525.465	9569.48	362.342	2011.99	381.562	2191.19	323.904	18824.5	381.562	16016.5	261.562	10691.3	487.027	1981.14	323.904	1076.63	302.342	2525.92
444.204	1849.95	321.682	1467.49	302.523	6087.08	425.045	1778.36	302.523	672.223	261.682	640.031	444.204	3586.57	362.523	2735.47	261.682	1704.75	525.886	9596.23	362.523	2016.25	381.682	2197.87	324.204	18873.9	381.682	16044.7	261.682	10732.1	487.568	1992.7	324.204	1082.17	302.523	2539.58
444.505	1854.81	321.802	1469.83	302.703	6126.83	425.405	1783.21	302.703	673.366	261.802	641.224	444.505	3594.57	362.703	2740.92	261.802	1707.41	526.306	9623.05	362.703	2020.53	381.802	2204.58	324.505	18923.4	381.802	16072.9	261.802	10773	488.108	2004.32	324.505	1087.75	302.703	2553.32
444.805	1859.67	321.922	1472.18	302.883	6166.83	425.766	1788.08	302.883	674.511	261.922	642.42	444.805	3602.6	362.883	2746.37	261.922	1710.07	526.727	9649.95	362.883	2024.81	381.922	2211.3	324.805	18973.1	381.922	16101.2	261.922	10814.1	488.649	2016.01	324.805	1093.35	302.883	2567.13
445.105	1864.55	322.042	1474.54	303.063	6207.1	426.126	1792.96	303.063	675.657	262.042	643.618	445.105	3610.64	363.063	2751.84	262.042	1712.74	527.147	9676.92	363.063	2029.1	382.042	2218.05	325.105	19022.9	382.042	16129.6	262.042	10855.4	489.189	2027.77	325.105	1098.97	303.063	2581.02
445.405	1869.45	322.162	1476.9	303.243	6247.63	426.486	1797.86	303.243	676.806	262.162	644.818	445.405	3618.7	363.243	2757.32	262.162	1715.41	527.568	9703.97	363.243	2033.4	382.162	2224.81	325.405	19072.9	382.162	16158	262.162	10896.8	489.73	2039.6	325.405	1104.63	303.243	2594.98
445.706	1874.35	322.282	1479.26	303.423	6288.43	426.847	1802.77	303.423	677.957	262.282	646.02	445.706	3626.78	363.423	2762.81	262.282	1718.08	527.988	9731.09	363.423	2037.71	382.282	2231.6	325.706	19122.9	382.282	16186.4	262.282	10938.4	490.27	2051.5	325.706	1110.32	303.423	2609.02
446.006	1879.27	322.402	1481.63	303.604	6329.49	427.207	1807.69	303.604	679.11	262.402	647.224	446.006	3634.88	363.604	2768.31	262.402	1720.76	528.408	9758.29	363.604	2042.03	382.402	2238.4	326.006	19173.1	382.402	16214.9	262.402	10980.1	490.811	2063.47	326.006	1116.04	303.604	2623.13
446.306	1884.2	322.523	1484	303.784	6370.82	427.568	1812.62	303.784	680.264	262.523	648.431	446.306	3642.99	363.784	2773.82	262.523	1723.45	528.829	9785.56	363.784	2046.36	382.523	2245.23	326.306	19223.5	382.523	16243.5	262.523	11022	491.351	2075.51	326.306	1121.78	303.784	2637.32
446.607	1889.15	322.643	1486.37	303.964	6412.42	427.928	1817.57	303.964	681.421	262.643	649.64	446.607	3651.13	363.964	2779.34	262.643	1726.13	529.249	9812.91	363.964	2050.7	382.643	2252.08	326.607	19273.9	382.643	16272.1	262.643	11064	491.892	2087.61	326.607	1127.56	303.964	2651.59
446.907	1894.11	322.763	1488.75	304.144	6454.29	428.288	1822.53	304.144	682.579	262.763	650.851	446.907	3659.28	364.144	2784.87	262.763	1728.82	529.67	9840.34	364.144	2055.05	382.763	2258.95	326.907	19324.5	382.763	16300.7	262.763	11106.3	492.432	2099.79	326.907	1133.36	304.144	2665.93
447.207	1899.08	322.883	1491.13	304.324	6496.44	428.649	1827.51	304.324	683.74	262.883	652.065	447.207	3667.45	364.324	2790.41	262.883	1731.52	530.09	9867.84	364.324	2059.4	382.883	2265.84	327.207	19375.2	382.883	16329.4	262.883	11148.6	492.973	2112.04	327.207	1139.2	304.324	2680.35
447.508	1904.06	323.003	1493.51	304.505	6538.86	429.009	1832.49	304.505	684.902	263.003	653.28	447.508	3675.64	364.505	2795.97	263.003	1734.22	530.511	9895.42	364.505	2063.77	383.003	2272.75	327.508	19426.1	383.003	16358.2	263.003	11191.2	493.514	2124.36	327.508	1145.06	304.505	2694.85
447.808	1909.06	323.123	1495.9	304.685	6581.56	429.369	1837.5	304.685	686.067	263.123	654.499	447.808	3683.84	364.685	2801.53	263.123	1736.92	530.931	9923.08	364.685	2068.14	383.123	2279.68	327.808	19477.1	383.123	16387	263.123	11233.8	494.054	2136.75	327.808	1150.96	304.685	2709.43
448.108	1914.07	323.243	1498.3	304.865	6624.53	429.73	1842.51	304.865	687.233	263.243	655.719	448.108	3692.07	364.865	2807.11	263.243	1739.63	531.351	9950.81	364.865	2072.53	383.243	2286.63	328.108	19528.2	383.243	16415.8	263.243	11276.7	494.595	2149.22	328.108	1156.88	304.865	2724.08
448.408	1919.09	323.363	1500.69	305.045	6667.79	430.09	1847.54	305.045	688.402	263.363	656.941	448.408	3700.31	365.045	2812.7	263.363	1742.34	531.772	9978.63	365.045	2076.92	383.363	2293.61	328.408	19579.5	383.363	16444.7	263.363	11319.7	495.135	2161.76	328.408	1162.84	305.045	2738.82
448.709	1924.13	323.483	1503.09	305.225	6711.33	430.45	1852.59	305.225	689.572	263.483	658.166	448.709	3708.57	365.225	2818.3	263.483	1745.06	532.192	10006.5	365.225	2081.32	383.483	2300.6	328.709	19630.9	383.483	16473.7	263.483	11362.9	495.676	2174.37	328.709	1168.82	305.225	2753.63
449.009	1929.18	323.604	1505.5	305.405	6755.15	430.811	1857.64	305.405	690.744	263.604	659.393	449.009	3716.85	365.405	2823.91	263.604	1747.78	532.613	10034.5	365.405	2085.73	383.604	2307.62	329.009	19682.4	383.604	16502.7	263.604	11406.3	496.216	2187.05	329.009	1174.84	305.405	2768.53
449.309	1934.24	323.724	1507.9	305.586	6799.26	431.171	1862.71	305.586	691.919	263.724	660.623	449.309	3725.15	365.586	2829.53	263.724	1750.51	533.033	10062.5	365.586	2090.15	383.724	2314.66	329.309	19734.1	383.724	16531.8	263.724	11449.8	496.757	2199.81	329.309	1180.89	305.586	2783.5
449.61	1939.32	323.844	1510.32	305.766	6843.66	431.532	1867.8	305.766	693.095	263.844	661.854	449.61	3733.46	365.766	2835.16	263.844	1753.23	533.453	10090.7	365.766	2094.59	383.844	2321.72	329.61	19785.9	383.844	16560.9	263.844	11493.4	497.297	2212.64	329.61	1186.97	305.766	2798.56
449.91	1944.4	323.964	1512.73	305.946	6888.35	431.892	1872.9	305.946	694.274	263.964	663.088	449.91	3741.8	365.946	2840.81	263.964	1755.97	533.874	10118.9	365.946	2099.02	383.964	2328.8	329.91	19837.8	383.964	16590	263.964	11537.3	497.838	2225.55	329.91	1193.08	305.946	2813.7
450.21	1949.51	324.084	1515.15	306.126	6933.33	432.252	1878.01	306.126	695.454	264.084	664.325	450.21	3750.15	366.126	2846.46	264.084	1758.71	534.294	10147.1	366.126	2103.47	384.084	2335.9	330.21	19889.9	384.084	16619.2	264.084	11581.3	498.378	2238.53	330.21	1199.22	306.126	2828.92
450.511	1954.62	324.204	1517.58	306.306	6978.6	432.613	1883.14	306.306	696.636	264.204	665.563	450.511	3758.53	366.306	2852.13	264.204	1761.45	534.715	10175.5	366.306	2107.93	384.204	2343.03	330.511	19942.1	384.204	16648.5	264.204	11625.5	498.919	2251.59	330.511	1205.4	306.306	2844.22
450.811	1959.75	324.324	1520	306.486	7024.17	432.973	1888.28	306.486	697.821	264.324	666.804	450.811	3766.92	366.486	2857.81	264.324	1764.19	535.135	10203.9	366.486	2112.4	384.324	2350.17	330.811	19994.5	384.324	16677.8	264.324	11669.8	499.459	2264.73	330.811	1211.6	306.486	2859.61
451.111	1964.9	324.444	1522.43	306.667	7070.03	433.333	1893.43	306.667	699.007	264.444	668.047	451.111	3775.33	366.667	2863.49	264.444	1766.95	535.556	10232.5	366.667	2116.88	384.444	2357.34	331.111	20047	384.444	16707.2	264.444	11714.4	500	2277.94	331.111	1217.84	306.667	2875.08
451.411	1970.05	324.565	1524.87	306.847	7116.2	433.694	1898.6	306.847	700.196	264.565	669.293	451.411	3783.76	366.847	2869.19	264.565	1769.7	535.976	10261.1	366.847	2121.37	384.565	2364.53	331.411	20099.6	384.565	16736.6	264.565	11759.1	500.541	2291.23	331.411	1224.11	306.847	2890.63
451.712	1975.22	324.685	1527.31	307.027	7162.67	434.054	1903.78	307.027	701.386	264.685	670.541	451.712	3792.2	367.027	2874.91	264.685	1772.46	536.396	10289.7	367.027	2125.86	384.685	2371.75	331.712	20152.4	384.685	16766	264.685	11803.9	501.081	2304.59	331.712	1230.41	307.027	2906.27
452.012	1980.41	324.805	1529.75	307.207	7209.44	434.414	1908.98	307.207	702.579	264.805	671.791	452.012	3800.67	367.207	2880.63	264.805	1775.22	536.817	10318.5	367.207	2130.37	384.805	2378.98	332.012	20205.3	384.805	16795.6	264.805	11848.9	501.622	2318.04	332.012	1236.75	307.207	2921.99
452.312	1985.6	324.925	1532.2	307.387	7256.51	434.775	1914.19	307.387	703.773	264.925	673.044	452.312	3809.15	367.387	2886.36	264.925	1777.99	537.237	10347.3	367.387	2134.88	384.925	2386.24	332.312	20258.3	384.925	16825.1	264.925	11894.1	502.162	2331.56	332.312	1243.11	307.387	2937.79
452.613	1990.81	325.045	1534.65	307.568	7303.9	435.135	1919.42	307.568	704.97	265.045	674.298	452.613	3817.66	367.568	2892.11	265.045	1780.76	537.658	10376.3	367.568	2139.41	385.045	2393.51	332.613	20311.5	385.045	16854.8	265.045	11939.5	502.703	2345.16	332.613	1249.51	307.568	2953.68
452.913	1996.04	325.165	1537.1	307.748	7351.59	435.495	1924.66	307.748	706.168	265.165	675.556	452.913	3826.18	367.748	2897.87	265.165	1783.54	538.078	10405.3	367.748	2143.94	385.165	2400.81	332.913	20364.8	385.165	16884.4	265.165	11985.1	503.243	2358.84	332.913	1255.95	307.748	2969.66
453.213	2001.28	325.285	1539.56	307.928	7399.6	435.856	1929.91	307.928	707.369	265.285	676.815	453.213	3834.72	367.928	2903.64	265.285	1786.32	538.499	10434.3	367.928	2148.49	385.285	2408.14	333.213	20418.3	385.285	16914.2	265.285	12030.8	503.784	2372.6	333.213	1262.41	307.928	2985.73
453.514	2006.53	325.405	1542.03	308.108	7447.91	436.216	1935.18	308.108	708.572	265.405	678.077	453.514	3843.28	368.108	2909.42	265.405	1789.11	538.919	10463.5	368.108	2153.04	385.405	2415.48	333.514	20471.9	385.405	16943.9	265.405	12076.7	504.324	2386.44	333.514	1268.91	308.108	3001.88
453.814	2011.8	325.526	1544.49	308.288	7496.55	436.577	1940.46	308.288	709.776	265.526	679.341	453.814	3851.86	368.288	2915.21	265.526	1791.9	539.339	10492.8	368.288	2157.61	385.526	2422.85	333.814	20525.6	385.526	16973.8	265.526	12122.8	504.865	2400.36	333.814	1275.45	308.288	3018.11
454.114	2017.07	325.646	1546.96	308.468	7545.5	436.937	1945.76	308.468	710.983	265.646	680.608	454.114	3860.46	368.468	2921.01	265.646	1794.69	539.76	10522.1	368.468	2162.18	385.646	2430.24	334.114	20579.5	385.646	17003.7	265.646	12169	505.405	2414.37	334.114	1282.01	308.468	3034.44
454.414	2022.37	325.766	1549.44	308.649	7594.77	437.297	1951.07	308.649	712.192	265.766	681.877	454.414	3869.08	368.649	2926.82	265.766	1797.49	540.18	10551.5	368.649	2166.76	385.766	2437.65	334.414	20633.5	385.766	17033.6	265.766	12215.4	505.946	2428.45	334.414	1288.61	308.649	3050.85
454.715	2027.68	325.886	1551.91	308.829	7644.36	437.658	1956.4	308.829	713.403	265.886	683.148	454.715	3877.72	368.829	2932.65	265.886	1800.29	540.601	10581	368.829	2171.36	385.886	2445.09	334.715	20687.7	385.886	17063.6	265.886	12262	506.486	2442.62	334.715	1295.25	308.829	3067.36
455.015	2033	326.006	1554.4	309.009	7694.28	438.018	1961.74	309.009	714.616	266.006	684.422	455.015	3886.38	369.009	2938.49	266.006	1803.1	541.021	10610.6	369.009	2175.96	386.006	2452.54	335.015	20742	386.006	17093.6	266.006	12308.8	507.027	2456.87	335.015	1301.91	309.009	3083.95
455.315	2038.33	326.126	1556.88	309.189	7744.52	438.378	1967.09	309.189	715.831	266.126	685.698	455.315	3895.05	369.189	2944.34	266.126	1805.91	541.441	10640.2	369.189	2180.57	386.126	2460.02	335.315	20796.5	386.126	17123.7	266.126	12355.8	507.568	2471.2	335.315	1308.62	309.189	3100.63
455.616	2043.68	326.246	1559.37	309.369	7795.09	438.739	1972.46	309.369	717.048	266.246	686.976	455.616	3903.75	369.369	2950.2	266.246	1808.72	541.862	10669.9	369.369	2185.19	386.246	2467.53	335.616	20851	386.246	17153.9	266.246	12402.9	508.108	2485.62	335.616	1315.35	309.369	3117.4
455.916	2049.04	326.366	1561.87	309.55	7845.99	439.099	1977.84	309.55	718.267	266.366	688.257	455.916	3912.47	369.55	2956.07	266.366	1811.54	542.282	10699.8	369.55	2189.82	386.366	2475.05	335.916	20905.8	386.366	17184.1	266.366	12450.2	508.649	2500.12	335.916	1322.13	309.55	3134.27
456.216	2054.42	326.486	1564.37	309.73	7897.22	439.459	1983.24	309.73	719.488	266.486	689.541	456.216	3921.2	369.73	2961.96	266.486	1814.37	542.703	10729.7	369.73	2194.47	386.486	2482.6	336.216	20960.7	386.486	17214.3	266.486	12497.7	509.189	2514.7	336.216	1328.93	309.73	3151.22
456.517	2059.81	326.607	1566.87	309.91	7948.79	439.82	1988.66	309.91	720.711	266.607	690.826	456.517	3929.95	369.91	2967.85	266.607	1817.2	543.123	10759.7	369.91	2199.12	386.607	2490.17	336.517	21015.7	386.607	17244.6	266.607	12545.4	509.73	2529.37	336.517	1335.77	309.91	3168.27
456.817	2065.22	326.727	1569.37	310.09	8000.69	440.18	1994.09	310.09	721.937	266.727	692.114	456.817	3938.73	370.09	2973.76	266.727	1820.03	543.544	10789.7	370.09	2203.78	386.727	2497.77	336.817	21070.9	386.727	17275	266.727	12593.3	510.27	2544.13	336.817	1342.65	310.09	3185.41
457.117	2070.64	326.847	1571.89	310.27	8052.93	440.541	1999.53	310.27	723.164	266.847	693.405	457.117	3947.52	370.27	2979.68	266.847	1822.87	543.964	10819.9	370.27	2208.45	386.847	2505.39	337.117	21126.2	386.847	17305.4	266.847	12641.3	510.811	2558.97	337.117	1349.56	310.27	3202.64
457.417	2076.07	326.967	1574.4	310.45	8105.52	440.901	2004.99	310.45	724.394	266.967	694.697	457.417	3956.34	370.45	2985.61	266.967	1825.71	544.384	10850.1	370.45	2213.13	386.967	2513.03	337.417	21181.6	386.967	17335.9	266.967	12689.5	511.351	2573.89	337.417	1356.51	310.45	3219.96
457.718	2081.52	327.087	1576.92	310.631	8158.45	441.261	2010.46	310.631	725.625	267.087	695.993	457.718	3965.17	370.631	2991.56	267.087	1828.56	544.805	10880.5	370.631	2217.82	387.087	2520.69	337.718	21237.2	387.087	17366.4	267.087	12737.9	511.892	2588.91	337.718	1363.5	310.631	3237.38
458.018	2086.98	327.207	1579.44	310.811	8211.72	441.622	2015.95	310.811	726.859	267.207	697.29	458.018	3974.02	370.811	2997.51	267.207	1831.41	545.225	10910.9	370.811	2222.52	387.207	2528.38	338.018	21293	387.207	17397	267.207	12786.5	512.432	2604.01	338.018	1370.52	310.811	3254.89
458.318	2092.46	327.327	1581.97	310.991	8265.34	441.982	2021.45	310.991	728.095	267.327	698.59	458.318	3982.89	370.991	3003.48	267.327	1834.26	545.646	10941.4	370.991	2227.24	387.327	2536.09	338.318	21348.9	387.327	17427.6	267.327	12835.3	512.973	2619.2	338.318	1377.57	310.991	3272.5
458.619	2097.95	327.447	1584.5	311.171	8319.31	442.342	2026.97	311.171	729.333	267.447	699.893	458.619	3991.78	371.171	3009.46	267.447	1837.12	546.066	10972	371.171	2231.96	387.447	2543.83	338.619	21404.9	387.447	17458.3	267.447	12884.3	513.514	2634.48	338.619	1384.66	311.171	3290.2
458.919	2103.46	327.568	1587.03	311.351	8373.63	442.703	2032.5	311.351	730.573	267.568	701.198	458.919	4000.7	371.351	3015.45	267.568	1839.99	546.486	11002.6	371.351	2236.69	387.568	2551.59	338.919	21461.1	387.568	17489	267.568	12933.4	514.054	2649.85	338.919	1391.79	311.351	3308
459.219	2108.98	327.688	1589.57	311.532	8428.31	443.063	2038.05	311.532	731.815	267.688	702.505	459.219	4009.63	371.532	3021.45	267.688	1842.86	546.907	11033.4	371.532	2241.43	387.688	2559.37	339.219	21517.5	387.688	17519.8	267.688	12982.8	514.595	2665.31	339.219	1398.96	311.532	3325.89
459.52	2114.51	327.808	1592.11	311.712	8483.35	443.423	2043.62	311.712	733.059	267.808	703.815	459.52	4018.58	371.712	3027.46	267.808	1845.73	547.327	11064.2	371.712	2246.18	387.808	2567.18	339.52	21573.9	387.808	17550.7	267.808	13032.3	515.135	2680.86	339.52	1406.16	311.712	3343.88
459.82	2120.06	327.928	1594.66	311.892	8538.74	443.784	2049.19	311.892	734.305	267.928	705.127	459.82	4027.55	371.892	3033.49	267.928	1848.61	547.748	11095.1	371.892	2250.94	387.928	2575.01	339.82	21630.6	387.928	17581.6	267.928	13082	515.676	2696.5	339.82	1413.4	311.892	3361.97
460.12	2125.63	328.048	1597.21	312.072	8594.5	444.144	2054.79	312.072	735.554	268.048	706.442	460.12	4036.54	372.072	3039.53	268.048	1851.49	548.168	11126.1	372.072	2255.71	388.048	2582.86	340.12	21687.4	388.048	17612.5	268.048	13131.9	516.216	2712.23	340.12	1420.68	312.072	3380.16
460.42	2131.2	328.168	1599.76	312.252	8650.62	444.505	2060.4	312.252	736.804	268.168	707.759	460.42	4045.56	372.252	3045.58	268.168	1854.38	548.589	11157.2	372.252	2260.49	388.168	2590.74	340.42	21744.3	388.168	17643.5	268.168	13182	516.757	2728.05	340.42	1427.99	312.252	3398.44
460.721	2136.8	328.288	1602.32	312.432	8707.11	444.865	2066.02	312.432	738.057	268.288	709.079	460.721	4054.59	372.432	3051.64	268.288	1857.27	549.009	11188.4	372.432	2265.28	388.288	2598.64	340.721	21801.4	388.288	17674.6	268.288	13232.3	517.297	2743.96	340.721	1435.34	312.432	3416.83
461.021	2142.4	328.408	1604.89	312.613	8763.96	445.225	2071.66	312.613	739.312	268.408	710.401	461.021	4063.64	372.613	3057.72	268.408	1860.16	549.429	11219.7	372.613	2270.09	388.408	2606.57	341.021	21858.6	388.408	17705.7	268.408	13282.8	517.838	2759.97	341.021	1442.73	312.613	3435.31
461.321	2148.03	328.529	1607.45	312.793	8821.19	445.586	2077.32	312.793	740.569	268.529	711.725	461.321	4072.71	372.793	3063.81	268.529	1863.06	549.85	11251.1	372.793	2274.9	388.529	2614.52	341.321	21916	388.529	17736.9	268.529	13333.5	518.378	2776.07	341.321	1450.16	312.793	3453.89
461.622	2153.66	328.649	1610.02	312.973	8878.79	445.946	2082.99	312.973	741.828	268.649	713.052	461.622	4081.8	372.973	3069.9	268.649	1865.97	550.27	11282.5	372.973	2279.72	388.649	2622.49	341.622	21973.5	388.649	17768.1	268.649	13384.3	518.919	2792.27	341.622	1457.62	312.973	3472.57
461.922	2159.32	328.769	1612.6	313.153	8936.76	446.306	2088.67	313.153	743.089	268.769	714.382	461.922	4090.92	373.153	3076.02	268.769	1868.88	550.691	11314	373.153	2284.55	388.769	2630.49	341.922	22031.2	388.769	17799.4	268.769	13435.4	519.459	2808.55	341.922	1465.13	313.153	3491.36
462.222	2164.98	328.889	1615.18	313.333	8995.12	446.667	2094.37	313.333	744.353	268.889	715.714	462.222	4100.05	373.333	3082.14	268.889	1871.79	551.111	11345.7	373.333	2289.4	388.889	2638.51	342.222	22089	388.889	17830.7	268.889	13486.6	520	2824.94	342.222	1472.67	313.333	3510.24
462.523	2170.66	329.009	1617.76	313.514	9053.86	447.027	2100.09	313.514	745.618	269.009	717.048	462.523	4109.2	373.514	3088.27	269.009	1874.71	551.532	11377.4	373.514	2294.25	389.009	2646.56	342.523	22147	389.009	17862.1	269.009	13538.1	520.541	2841.42	342.523	1480.25	313.514	3529.23
462.823	2176.36	329.129	1620.35	313.694	9112.98	447.387	2105.82	313.694	746.886	269.129	718.385	462.823	4118.38	373.694	3094.42	269.129	1877.63	551.952	11409.2	373.694	2299.11	389.129	2654.63	342.823	22205.2	389.129	17893.6	269.129	13589.7	521.081	2857.99	342.823	1487.87	313.694	3548.32
463.123	2182.07	329.249	1622.94	313.874	9172.48	447.748	2111.57	313.874	748.156	269.249	719.724	463.123	4127.57	373.874	3100.58	269.249	1880.56	552.372	11441.1	373.874	2303.98	389.249	2662.73	343.123	22263.5	389.249	17925.1	269.249	13641.6	521.622	2874.67	343.123	1495.53	313.874	3567.52
463.423	2187.8	329.369	1625.54	314.054	9232.38	448.108	2117.34	314.054	749.428	269.369	721.066	463.423	4136.79	374.054	3106.75	269.369	1883.49	552.793	11473	374.054	2308.87	389.369	2670.85	343.423	22321.9	389.369	17956.6	269.369	13693.6	522.162	2891.44	343.423	1503.23	314.054	3586.82
463.724	2193.54	329.489	1628.14	314.234	9292.66	448.468	2123.12	314.234	750.702	269.489	722.411	463.724	4146.02	374.234	3112.94	269.489	1886.43	553.213	11505.1	374.234	2313.76	389.489	2679	343.724	22380.5	389.489	17988.3	269.489	13745.9	522.703	2908.3	343.724	1510.97	314.234	3606.22
464.024	2199.3	329.61	1630.74	314.414	9353.34	448.829	2128.91	314.414	751.978	269.61	723.757	464.024	4155.28	374.414	3119.13	269.61	1889.37	553.634	11537.3	374.414	2318.67	389.61	2687.17	344.024	22439.3	389.61	18019.9	269.61	13798.3	523.243	2925.27	344.024	1518.75	314.414	3625.73
464.324	2205.07	329.73	1633.35	314.595	9414.42	449.189	2134.72	314.595	753.257	269.73	725.107	464.324	4164.56	374.595	3125.34	269.73	1892.32	554.054	11569.5	374.595	2323.58	389.73	2695.37	344.324	22498.2	389.73	18051.7	269.73	13850.9	523.784	2942.33	344.324	1526.57	314.595	3645.34
464.625	2210.85	329.85	1635.96	314.775	9475.89	449.55	2140.55	314.775	754.537	269.85	726.459	464.625	4173.85	374.775	3131.57	269.85	1895.27	554.474	11601.8	374.775	2328.51	389.85	2703.59	344.625	22557.2	389.85	18083.4	269.85	13903.8	524.324	2959.5	344.625	1534.43	314.775	3665.06
464.925	2216.66	329.97	1638.58	314.955	9537.77	449.91	2146.39	314.955	755.82	269.97	727.813	464.925	4183.17	374.955	3137.8	269.97	1898.22	554.895	11634.3	374.955	2333.44	389.97	2711.83	344.925	22616.4	389.97	18115.3	269.97	13956.8	524.865	2976.76	344.925	1542.33	314.955	3684.88
465.225	2222.47	330.09	1641.2	315.135	9600.05	450.27	2152.25	315.135	757.105	270.09	729.17	465.225	4192.51	375.135	3144.05	270.09	1901.18	555.315	11666.8	375.135	2338.39	390.09	2720.1	345.225	22675.8	390.09	18147.2	270.09	14010.1	525.405	2994.13	345.225	1550.27	315.135	3704.82
465.526	2228.31	330.21	1643.83	315.315	9662.73	450.631	2158.13	315.315	758.392	270.21	730.53	465.526	4201.87	375.315	3150.3	270.21	1904.15	555.736	11699.4	375.315	2343.34	390.21	2728.4	345.526	22735.3	390.21	18179.1	270.21	14063.5	525.946	3011.59	345.526	1558.25	315.315	3724.86
465.826	2234.15	330.33	1646.46	315.495	9725.83	450.991	2164.02	315.495	759.682	270.33	731.892	465.826	4211.25	375.495	3156.58	270.33	1907.11	556.156	11732.1	375.495	2348.31	390.33	2736.72	345.826	22795	390.33	18211.1	270.33	14117.2	526.486	3029.16	345.826	1566.27	315.495	3745
466.126	2240.02	330.45	1649.09	315.676	9789.33	451.351	2169.93	315.676	760.973	270.45	733.256	466.126	4220.65	375.676	3162.86	270.45	1910.09	556.577	11764.9	375.676	2353.29	390.45	2745.07	346.126	22854.9	390.45	18243.2	270.45	14171	527.027	3046.83	346.126	1574.34	315.676	3765.26
466.426	2245.9	330.571	1651.73	315.856	9853.26	451.712	2175.85	315.856	762.267	270.571	734.623	466.426	4230.08	375.856	3169.16	270.571	1913.07	556.997	11797.8	375.856	2358.28	390.571	2753.44	346.426	22914.9	390.571	18275.3	270.571	14225.1	527.568	3064.61	346.426	1582.44	315.856	3785.63
466.727	2251.79	330.691	1654.37	316.036	9917.6	452.072	2181.79	316.036	763.563	270.691	735.993	466.727	4239.52	376.036	3175.46	270.691	1916.05	557.417	11830.7	376.036	2363.28	390.691	2761.84	346.727	22975	390.691	18307.5	270.691	14279.4	528.108	3082.48	346.727	1590.59	316.036	3806.11
467.027	2257.7	330.811	1657.02	316.216	9982.36	452.432	2187.75	316.216	764.861	270.811	737.365	467.027	4248.98	376.216	3181.79	270.811	1919.04	557.838	11863.8	376.216	2368.29	390.811	2770.26	347.027	23035.3	390.811	18339.7	270.811	14333.8	528.649	3100.47	347.027	1598.78	316.216	3826.7
467.327	2263.62	330.931	1659.67	316.396	10047.5	452.793	2193.72	316.396	766.162	270.931	738.74	467.327	4258.47	376.396	3188.12	270.931	1922.03	558.258	11897	376.396	2373.31	390.931	2778.71	347.327	23095.8	390.931	18372	270.931	14388.5	529.189	3118.55	347.327	1607.01	316.396	3847.4
467.628	2269.56	331.051	1662.32	316.577	10113.1	453.153	2199.71	316.577	767.464	271.051	740.118	467.628	4267.98	376.577	3194.47	271.051	1925.02	558.679	11930.2	376.577	2378.34	391.051	2787.19	347.628	23156.4	391.051	18404.4	271.051	14443.4	529.73	3136.75	347.628	1615.28	316.577	3868.21
467.928	2275.52	331.171	1664.98	316.757	10179.2	453.514	2205.71	316.757	768.769	271.171	741.497	467.928	4277.51	376.757	3200.82	271.171	1928.03	559.099	11963.6	376.757	2383.38	391.171	2795.69	347.928	23217.2	391.171	18436.8	271.171	14498.5	530.27	3155.04	347.928	1623.6	316.757	3889.13
468.228	2281.49	331.291	1667.64	316.937	10245.7	453.874	2211.73	316.937	770.076	271.291	742.88	468.228	4287.06	376.937	3207.2	271.291	1931.03	559.52	11997	376.937	2388.43	391.291	2804.22	348.228	23278.2	391.291	18469.2	271.291	14553.8	530.811	3173.45	348.228	1631.96	316.937	3910.17
468.529	2287.48	331.411	1670.31	317.117	10312.6	454.234	2217.77	317.117	771.386	271.411	744.265	468.529	4296.63	377.117	3213.58	271.411	1934.04	559.94	12030.5	377.117	2393.49	391.411	2812.77	348.529	23339.3	391.411	18501.7	271.411	14609.3	531.351	3191.96	348.529	1640.36	317.117	3931.32
468.829	2293.48	331.532	1672.98	317.297	10379.9	454.595	2223.82	317.297	772.697	271.532	745.653	468.829	4306.22	377.297	3219.98	271.532	1937.06	560.36	12064.2	377.297	2398.57	391.532	2821.35	348.829	23400.6	391.532	18534.3	271.532	14665.1	531.892	3210.58	348.829	1648.8	317.297	3952.59
469.129	2299.5	331.652	1675.66	317.477	10447.7	454.955	2229.89	317.477	774.011	271.652	747.043	469.129	4315.83	377.477	3226.39	271.652	1940.08	560.781	12097.9	377.477	2403.65	391.652	2829.95	349.129	23462	391.652	18566.9	271.652	14721	532.432	3229.31	349.129	1657.29	317.477	3973.97
469.429	2305.54	331.772	1678.34	317.658	10515.9	455.315	2235.98	317.658	775.327	271.772	748.436	469.429	4325.47	377.658	3232.81	271.772	1943.1	561.201	12131.7	377.658	2408.75	391.772	2838.59	349.429	23523.6	391.772	18599.6	271.772	14777.2	532.973	3248.15	349.429	1665.83	317.658	3995.47
469.73	2311.59	331.892	1681.02	317.838	10584.6	455.676	2242.08	317.838	776.645	271.892	749.831	469.73	4335.13	377.838	3239.25	271.892	1946.13	561.622	12165.6	377.838	2413.85	391.892	2847.24	349.73	23585.3	391.892	18632.4	271.892	14833.5	533.514	3267.1	349.73	1674.4	317.838	4017.08
470.03	2317.65	332.012	1683.71	318.018	10653.7	456.036	2248.21	318.018	777.965	272.012	751.229	470.03	4344.8	378.018	3245.69	272.012	1949.17	562.042	12199.6	378.018	2418.97	392.012	2855.93	350.03	23647.2	392.012	18665.2	272.012	14890.1	534.054	3286.16	350.03	1683.02	318.018	4038.81
470.33	2323.74	332.132	1686.4	318.198	10723.2	456.396	2254.34	318.198	779.288	272.132	752.63	470.33	4354.5	378.198	3252.15	272.132	1952.21	562.462	12233.7	378.198	2424.1	392.132	2864.64	350.33	23709.3	392.132	18698.1	272.132	14946.9	534.595	3305.33	350.33	1691.69	318.198	4060.66
470.631	2329.83	332.252	1689.1	318.378	10793.3	456.757	2260.5	318.378	780.613	272.252	754.033	470.631	4364.23	378.378	3258.63	272.252	1955.25	562.883	12267.9	378.378	2429.23	392.252	2873.38	350.631	23771.6	392.252	18731	272.252	15004	535.135	3324.61	350.631	1700.4	318.378	4082.62
470.931	2335.95	332.372	1691.8	318.559	10863.7	457.117	2266.67	318.559	781.94	272.372	755.439	470.931	4373.97	378.559	3265.12	272.372	1958.3	563.303	12302.2	378.559	2434.38	392.372	2882.14	350.931	23834	392.372	18764	272.372	15061.2	535.676	3344	350.931	1709.15	318.559	4104.71
471.231	2342.08	332.492	1694.51	318.739	10934.7	457.477	2272.85	318.739	783.27	272.492	756.847	471.231	4383.73	378.739	3271.62	272.492	1961.35	563.724	12336.6	378.739	2439.54	392.492	2890.93	351.231	23896.5	392.492	18797	272.492	15118.7	536.216	3363.51	351.231	1717.95	318.739	4126.91
471.532	2348.22	332.613	1697.22	318.919	11006.1	457.838	2279.06	318.919	784.601	272.613	758.259	471.532	4393.52	378.919	3278.13	272.613	1964.41	564.144	12371	378.919	2444.71	392.613	2899.75	351.532	23959.3	392.613	18830.1	272.613	15176.3	536.757	3383.13	351.532	1726.79	318.919	4149.23
471.832	2354.39	332.733	1699.94	319.099	11077.9	458.198	2285.28	319.099	785.935	272.733	759.672	471.832	4403.33	379.099	3284.65	272.733	1967.47	564.565	12405.6	379.099	2449.9	392.733	2908.59	351.832	24022.2	392.733	18863.2	272.733	15234.2	537.297	3402.87	351.832	1735.68	319.099	4171.68
472.132	2360.57	332.853	1702.65	319.279	11150.3	458.559	2291.52	319.279	787.272	272.853	761.089	472.132	4413.16	379.279	3291.19	272.853	1970.54	564.985	12440.3	379.279	2455.09	392.853	2917.46	352.132	24085.2	392.853	18896.4	272.853	15292.4	537.838	3422.72	352.132	1744.62	319.279	4194.24
472.432	2366.76	332.973	1705.38	319.459	11223.1	458.919	2297.77	319.459	788.61	272.973	762.508	472.432	4423.01	379.459	3297.74	272.973	1973.61	565.405	12475.1	379.459	2460.29	392.973	2926.36	352.432	24148.4	392.973	18929.7	272.973	15350.7	538.378	3442.69	352.432	1753.6	319.459	4216.93
472.733	2372.97	333.093	1708.11	319.64	11296.4	459.279	2304.05	319.64	789.951	273.093	763.929	472.733	4432.89	379.64	3304.31	273.093	1976.69	565.826	12509.9	379.64	2465.51	393.093	2935.29	352.733	24211.8	393.093	18963	273.093	15409.3	538.919	3462.77	352.733	1762.63	319.64	4239.74
473.033	2379.2	333.213	1710.84	319.82	11370.1	459.64	2310.34	319.82	791.294	273.213	765.354	473.033	4442.78	379.82	3310.89	273.213	1979.77	566.246	12544.9	379.82	2470.73	393.213	2944.24	353.033	24275.4	393.213	18996.4	273.213	15468	539.459	3482.97	353.033	1771.7	319.82	4262.68
473.333	2385.44	333.333	1713.57	320	11444.4	460	2316.64	320	792.639	273.333	766.781	473.333	4452.7	380	3317.48	273.333	1982.86	566.667	12580	380	2475.97	393.333	2953.22	353.333	24339.1	393.333	19029.9	273.333	15527	540	3503.29	353.333	1780.83	320	4285.73
473.634	2391.7	333.453	1716.32	320.18	11519.1	460.36	2322.97	320.18	793.987	273.453	768.21	473.634	4462.64	380.18	3324.08	273.453	1985.95	567.087	12615.1	380.18	2481.22	393.453	2962.23	353.634	24403	393.453	19063.4	273.453	15586.3	540.541	3523.72	353.634	1789.99	320.18	4308.92
473.934	2397.98	333.574	1719.06	320.36	11594.3	460.721	2329.31	320.36	795.337	273.574	769.643	473.934	4472.61	380.36	3330.7	273.574	1989.05	567.508	12650.4	380.36	2486.48	393.574	2971.26	353.934	24467.1	393.574	19096.9	273.574	15645.7	541.081	3544.28	353.934	1799.21	320.36	4332.23
474.234	2404.27	333.694	1721.81	320.541	11670	461.081	2335.67	320.541	796.689	273.694	771.077	474.234	4482.59	380.541	3337.33	273.694	1992.15	567.928	12685.7	380.541	2491.75	393.694	2980.33	354.234	24531.3	393.694	19130.6	273.694	15705.4	541.622	3564.96	354.234	1808.47	320.541	4355.66
474.535	2410.58	333.814	1724.56	320.721	11746.2	461.441	2342.04	320.721	798.044	273.814	772.515	474.535	4492.6	380.721	3343.97	273.814	1995.25	568.348	12721.2	380.721	2497.03	393.814	2989.42	354.535	24595.7	393.814	19164.3	273.814	15765.3	542.162	3585.75	354.535	1817.78	320.721	4379.22
474.835	2416.91	333.934	1727.32	320.901	11822.9	461.802	2348.43	320.901	799.401	273.934	773.955	474.835	4502.63	380.901	3350.63	273.934	1998.37	568.769	12756.7	380.901	2502.32	393.934	2998.53	354.835	24660.3	393.934	19198	273.934	15825.5	542.703	3606.67	354.835	1827.14	320.901	4402.91
475.135	2423.25	334.054	1730.09	321.081	11900.1	462.162	2354.85	321.081	800.76	274.054	775.398	475.135	4512.68	381.081	3357.3	274.054	2001.48	569.189	12792.4	381.081	2507.63	394.054	3007.68	355.135	24725	394.054	19231.8	274.054	15885.9	543.243	3627.71	355.135	1836.55	321.081	4426.73
475.435	2429.61	334.174	1732.85	321.261	11977.8	462.523	2361.27	321.261	802.121	274.174	776.844	475.435	4522.76	381.261	3363.98	274.174	2004.6	569.61	12828.2	381.261	2512.94	394.174	3016.85	355.435	24789.9	394.174	19265.7	274.174	15946.5	543.784	3648.87	355.435	1846	321.261	4450.67
475.736	2435.99	334.294	1735.63	321.441	12056.1	462.883	2367.72	321.441	803.485	274.294	778.293	475.736	4532.85	381.441	3370.68	274.294	2007.73	570.03	12864	381.441	2518.27	394.294	3026.06	355.736	24855	394.294	19299.6	274.294	16007.3	544.324	3670.16	355.736	1855.51	321.441	4474.75
476.036	2442.38	334.414	1738.4	321.622	12134.8	463.243	2374.18	321.622	804.851	274.414	779.744	476.036	4542.97	381.622	3377.39	274.414	2010.86	570.45	12900	381.622	2523.61	394.414	3035.29	356.036	24920.2	394.414	19333.6	274.414	16068.4	544.865	3691.57	356.036	1865.06	321.622	4498.95
476.336	2448.79	334.535	1741.18	321.802	12214	463.604	2380.66	321.802	806.219	274.535	781.197	476.336	4553.12	381.802	3384.11	274.535	2013.99	570.871	12936	381.802	2528.96	394.535	3044.54	356.336	24985.7	394.535	19367.6	274.535	16129.7	545.405	3713.1	356.336	1874.66	321.802	4523.29
476.637	2455.21	334.655	1743.97	321.982	12293.8	463.964	2387.16	321.982	807.59	274.655	782.654	476.637	4563.28	381.982	3390.85	274.655	2017.13	571.291	12972.2	381.982	2534.32	394.655	3053.83	356.637	25051.3	394.655	19401.7	274.655	16191.2	545.946	3734.76	356.637	1884.31	321.982	4547.76
476.937	2461.66	334.775	1746.76	322.162	12374.1	464.324	2393.68	322.162	808.963	274.775	784.113	476.937	4573.47	382.162	3397.6	274.775	2020.28	571.712	13008.4	382.162	2539.69	394.775	3063.14	356.937	25117	394.775	19435.9	274.775	16253	546.486	3756.55	356.937	1894.01	322.162	4572.36
477.237	2468.12	334.895	1749.55	322.342	12454.9	464.685	2400.21	322.342	810.338	274.895	785.575	477.237	4583.68	382.342	3404.36	274.895	2023.43	572.132	13044.8	382.342	2545.07	394.895	3072.49	357.237	25183	394.895	19470.1	274.895	16315	547.027	3778.47	357.237	1903.76	322.342	4597.09
477.538	2474.6	335.015	1752.35	322.523	12536.2	465.045	2406.76	322.523	811.716	275.015	787.04	477.538	4593.91	382.523	3411.14	275.015	2026.58	572.553	13081.3	382.523	2550.47	395.015	3081.86	357.538	25249.1	395.015	19504.4	275.015	16377.2	547.568	3800.51	357.538	1913.57	322.523	4621.96
477.838	2481.09	335.135	1755.15	322.703	12618	465.405	2413.33	322.703	813.096	275.135	788.507	477.838	4604.17	382.703	3417.93	275.135	2029.74	572.973	13117.8	382.703	2555.87	395.135	3091.26	357.838	25315.3	395.135	19538.7	275.135	16439.7	548.108	3822.68	357.838	1923.42	322.703	4646.96
478.138	2487.6	335.255	1757.96	322.883	12700.4	465.766	2419.92	322.883	814.479	275.255	789.977	478.138	4614.45	382.883	3424.73	275.255	2032.91	573.393	13154.5	382.883	2561.29	395.255	3100.69	358.138	25381.8	395.255	19573.1	275.255	16502.4	548.649	3844.98	358.138	1933.32	322.883	4672.1
478.438	2494.13	335.375	1760.77	323.063	12783.4	466.126	2426.53	323.063	815.863	275.375	791.45	478.438	4624.75	383.063	3431.55	275.375	2036.08	573.814	13191.2	383.063	2566.72	395.375	3110.14	358.438	25448.4	395.375	19607.6	275.375	16565.4	549.189	3867.41	358.438	1943.27	323.063	4697.37
478.739	2500.67	335.495	1763.59	323.243	12866.8	466.486	2433.15	323.243	817.251	275.495	792.926	478.739	4635.08	383.243	3438.38	275.495	2039.25	574.234	13228.1	383.243	2572.16	395.495	3119.63	358.739	25515.2	395.495	19642.1	275.495	16628.6	549.73	3889.97	358.739	1953.28	323.243	4722.78
479.039	2507.24	335.616	1766.41	323.423	12950.9	466.847	2439.79	323.423	818.64	275.616	794.404	479.039	4645.42	383.423	3445.23	275.616	2042.43	574.655	13265.1	383.423	2577.61	395.616	3129.14	359.039	25582.2	395.616	19676.7	275.616	16692	550.27	3912.66	359.039	1963.33	323.423	4748.33
479.339	2513.82	335.736	1769.23	323.604	13035.4	467.207	2446.45	323.604	820.032	275.736	795.885	479.339	4655.79	383.604	3452.08	275.736	2045.62	575.075	13302.2	383.604	2583.08	395.736	3138.69	359.339	25649.4	395.736	19711.3	275.736	16755.7	550.811	3935.49	359.339	1973.44	323.604	4774.01
479.64	2520.41	335.856	1772.06	323.784	13120.5	467.568	2453.13	323.784	821.426	275.856	797.369	479.64	4666.19	383.784	3458.96	275.856	2048.8	575.495	13339.3	383.784	2588.55	395.856	3148.26	359.64	25716.7	395.856	19746	275.856	16819.6	551.351	3958.44	359.64	1983.6	323.784	4799.84
479.94	2527.03	335.976	1774.9	323.964	13206.2	467.928	2459.83	323.964	822.823	275.976	798.856	479.94	4676.61	383.964	3465.84	275.976	2052	575.916	13376.6	383.964	2594.04	395.976	3157.86	359.94	25784.2	395.976	19780.8	275.976	16883.8	551.892	3981.54	359.94	1993.81	323.964	4825.8
480.24	2533.66	336.096	1777.74	324.144	13292.4	468.288	2466.54	324.144	824.222	276.096	800.345	480.24	4687.05	384.144	3472.74	276.096	2055.2	576.336	13414	384.144	2599.54	396.096	3167.5	360.24	25851.9	396.096	19815.6	276.096	16948.2	552.432	4004.76	360.24	2004.08	324.144	4851.91
480.541	2540.31	336.216	1780.58	324.324	13379.2	468.649	2473.28	324.324	825.623	276.216	801.838	480.541	4697.51	384.324	3479.65	276.216	2058.4	576.757	13451.5	384.324	2605.05	396.216	3177.16	360.541	25919.8	396.216	19850.5	276.216	17012.8	552.973	4028.13	360.541	2014.4	324.324	4878.15
480.841	2546.98	336.336	1783.43	324.505	13466.6	469.009	2480.03	324.505	827.027	276.336	803.333	480.841	4708	384.505	3486.58	276.336	2061.61	577.177	13489.1	384.505	2610.57	396.336	3186.85	360.841	25987.8	396.336	19885.4	276.336	17077.7	553.514	4051.62	360.841	2024.77	324.505	4904.54
481.141	2553.66	336.456	1786.28	324.685	13554.5	469.369	2486.8	324.685	828.433	276.456	804.83	481.141	4718.51	384.685	3493.52	276.456	2064.83	577.598	13526.8	384.685	2616.1	396.456	3196.57	361.141	26056	396.456	19920.4	276.456	17142.9	554.054	4075.26	361.141	2035.19	324.685	4931.07
481.441	2560.36	336.577	1789.14	324.865	13643	469.73	2493.59	324.865	829.841	276.577	806.331	481.441	4729.04	384.865	3500.47	276.577	2068.05	578.018	13564.6	384.865	2621.65	396.577	3206.32	361.441	26124.4	396.577	19955.5	276.577	17208.3	554.595	4099.03	361.441	2045.67	324.865	4957.74
481.742	2567.08	336.697	1792	325.045	13732.1	470.09	2500.39	325.045	831.252	276.697	807.834	481.742	4739.6	385.045	3507.44	276.697	2071.27	578.438	13602.5	385.045	2627.21	396.697	3216.1	361.742	26193	396.697	19990.7	276.697	17273.9	555.135	4122.94	361.742	2056.2	325.045	4984.56
482.042	2573.82	336.817	1794.87	325.225	13821.8	470.45	2507.22	325.225	832.665	276.817	809.34	482.042	4750.18	385.225	3514.43	276.817	2074.5	578.859	13640.5	385.225	2632.77	396.817	3225.91	362.042	26261.8	396.817	20025.8	276.817	17339.8	555.676	4147	362.042	2066.79	325.225	5011.52
482.342	2580.57	336.937	1797.74	325.405	13912.1	470.811	2514.06	325.405	834.081	276.937	810.849	482.342	4760.79	385.405	3521.42	276.937	2077.73	579.279	13678.7	385.405	2638.36	396.937	3235.75	362.342	26330.7	396.937	20061.1	276.937	17406	556.216	4171.19	362.342	2077.43	325.405	5038.63
482.643	2587.34	337.057	1800.61	325.586	14002.9	471.171	2520.93	325.586	835.499	277.057	812.361	482.643	4771.42	385.586	3528.43	277.057	2080.97	579.7	13716.9	385.586	2643.95	397.057	3245.61	362.643	26399.8	397.057	20096.4	277.057	17472.4	556.757	4195.52	362.643	2088.12	325.586	5065.89
482.943	2594.13	337.177	1803.49	325.766	14094.3	471.532	2527.81	325.766	836.92	277.177	813.876	482.943	4782.07	385.766	3535.46	277.177	2084.22	580.12	13755.2	385.766	2649.55	397.177	3255.51	362.943	26469.2	397.177	20131.8	277.177	17539	557.297	4220	362.943	2098.87	325.766	5093.29
483.243	2600.94	337.297	1806.38	325.946	14186.4	471.892	2534.71	325.946	838.343	277.297	815.393	483.243	4792.75	385.946	3542.49	277.297	2087.47	580.541	13793.7	385.946	2655.17	397.297	3265.44	363.243	26538.6	397.297	20167.3	277.297	17605.9	557.838	4244.61	363.243	2109.68	325.946	5120.84
483.544	2607.77	337.417	1809.27	326.126	14279	472.252	2541.63	326.126	839.768	277.417	816.914	483.544	4803.45	386.126	3549.54	277.417	2090.72	580.961	13832.2	386.126	2660.8	397.417	3275.4	363.544	26608.3	397.417	20202.8	277.417	17673.1	558.378	4269.38	363.544	2120.54	326.126	5148.54
483.844	2614.61	337.538	1812.16	326.306	14372.2	472.613	2548.57	326.306	841.196	277.538	818.437	483.844	4814.17	386.306	3556.61	277.538	2093.98	581.381	13870.9	386.306	2666.44	397.538	3285.39	363.844	26678.2	397.538	20238.3	277.538	17740.5	558.919	4294.28	363.844	2131.46	326.306	5176.39
484.144	2621.47	337.658	1815.06	326.486	14466.1	472.973	2555.52	326.486	842.626	277.658	819.963	484.144	4824.92	386.486	3563.69	277.658	2097.25	581.802	13909.7	386.486	2672.09	397.658	3295.41	364.144	26748.2	397.658	20274	277.658	17808.2	559.459	4319.33	364.144	2142.43	326.486	5204.4
484.444	2628.35	337.778	1817.96	326.667	14560.6	473.333	2562.5	326.667	844.059	277.778	821.491	484.444	4835.69	386.667	3570.78	277.778	2100.52	582.222	13948.5	386.667	2677.75	397.778	3305.47	364.444	26818.4	397.778	20309.7	277.778	17876.1	560	4344.53	364.444	2153.46	326.667	5232.55
484.745	2635.25	337.898	1820.87	326.847	14655.6	473.694	2569.49	326.847	845.494	277.898	823.023	484.745	4846.49	386.847	3577.89	277.898	2103.79	582.643	13987.5	386.847	2683.43	397.898	3315.55	364.745	26888.8	397.898	20345.4	277.898	17944.3	560.541	4369.87	364.745	2164.55	326.847	5260.85
485.045	2642.17	338.018	1823.78	327.027	14751.3	474.054	2576.51	327.027	846.931	278.018	824.558	485.045	4857.31	387.027	3585.02	278.018	2107.07	583.063	14026.6	387.027	2689.12	398.018	3325.66	365.045	26959.4	398.018	20381.2	278.018	18012.8	561.081	4395.37	365.045	2175.69	327.027	5289.31
485.345	2649.1	338.138	1826.7	327.207	14847.6	474.414	2583.54	327.207	848.371	278.138	826.095	485.345	4868.15	387.207	3592.15	278.138	2110.36	583.483	14065.8	387.207	2694.82	398.138	3335.8	365.345	27030.2	398.138	20417.1	278.138	18081.5	561.622	4421.01	365.345	2186.89	327.207	5317.92
485.646	2656.05	338.258	1829.62	327.387	14944.6	474.775	2590.59	327.387	849.814	278.258	827.635	485.646	4879.02	387.387	3599.3	278.258	2113.65	583.904	14105.1	387.387	2700.53	398.258	3345.98	365.646	27101.1	398.258	20453.1	278.258	18150.5	562.162	4446.8	365.646	2198.15	327.387	5346.69
485.946	2663.02	338.378	1832.55	327.568	15042.2	475.135	2597.66	327.568	851.258	278.378	829.178	485.946	4889.91	387.568	3606.47	278.378	2116.94	584.324	14144.6	387.568	2706.25	398.378	3356.18	365.946	27172.3	398.378	20489.1	278.378	18219.7	562.703	4472.74	365.946	2209.47	327.568	5375.61
486.246	2670.01	338.498	1835.48	327.748	15140.4	475.495	2604.76	327.748	852.706	278.498	830.724	486.246	4900.83	387.748	3613.65	278.498	2120.24	584.745	14184.1	387.748	2711.99	398.498	3366.42	366.246	27243.6	398.498	20525.2	278.498	18289.2	563.243	4498.83	366.246	2220.84	327.748	5404.69
486.547	2677.02	338.619	1838.42	327.928	15239.3	475.856	2611.87	327.928	854.155	278.619	832.273	486.547	4911.77	387.928	3620.84	278.619	2123.55	585.165	14223.7	387.928	2717.74	398.619	3376.69	366.547	27315.1	398.619	20561.3	278.619	18359	563.784	4525.07	366.547	2232.28	327.928	5433.93
486.847	2684.04	338.739	1841.36	328.108	15338.8	476.216	2619	328.108	855.608	278.739	833.825	486.847	4922.73	388.108	3628.05	278.739	2126.86	585.586	14263.5	388.108	2723.5	398.739	3386.99	366.847	27386.8	398.739	20597.5	278.739	18429.1	564.324	4551.47	366.847	2243.77	328.108	5463.32
487.147	2691.09	338.859	1844.3	328.288	15438.9	476.577	2626.15	328.288	857.062	278.859	835.379	487.147	4933.72	388.288	3635.27	278.859	2130.18	586.006	14303.4	388.288	2729.27	398.859	3397.32	367.147	27458.7	398.859	20633.8	278.859	18499.4	564.865	4578.02	367.147	2255.32	328.288	5492.87
487.447	2698.15	338.979	1847.25	328.468	15539.8	476.937	2633.31	328.468	858.52	278.979	836.937	487.447	4944.74	388.468	3642.51	278.979	2133.5	586.426	14343.3	388.468	2735.06	398.979	3407.68	367.447	27530.8	398.979	20670.1	278.979	18569.9	565.405	4604.73	367.447	2266.93	328.468	5522.59
487.748	2705.23	339.099	1850.21	328.649	15641.2	477.297	2640.5	328.649	859.979	279.099	838.497	487.748	4955.78	388.649	3649.76	279.099	2136.82	586.847	14383.4	388.649	2740.85	399.099	3418.07	367.748	27603.1	399.099	20706.5	279.099	18640.8	565.946	4631.59	367.748	2278.6	328.649	5552.46
488.048	2712.33	339.219	1853.17	328.829	15743.4	477.658	2647.71	328.829	861.441	279.219	840.061	488.048	4966.84	388.829	3657.02	279.219	2140.16	587.267	14423.6	388.829	2746.66	399.219	3428.5	368.048	27675.5	399.219	20742.9	279.219	18711.9	566.486	4658.61	368.048	2290.33	328.829	5582.49
488.348	2719.45	339.339	1856.13	329.009	15846.2	478.018	2654.94	329.009	862.906	279.339	841.627	488.348	4977.93	389.009	3664.3	279.339	2143.49	587.688	14463.9	389.009	2752.49	399.339	3438.96	368.348	27748.2	399.339	20779.5	279.339	18783.3	567.027	4685.79	368.348	2302.12	329.009	5612.69
488.649	2726.58	339.459	1859.1	329.189	15949.6	478.378	2662.19	329.189	864.373	279.459	843.196	488.649	4989.05	389.189	3671.6	279.459	2146.83	588.108	14504.4	389.189	2758.32	399.459	3449.44	368.649	27821	399.459	20816	279.459	18854.9	567.568	4713.12	368.649	2313.98	329.189	5643.05
488.949	2733.74	339.58	1862.07	329.369	16053.8	478.739	2669.45	329.369	865.843	279.58	844.768	488.949	5000.18	389.369	3678.91	279.58	2150.18	588.529	14544.9	389.369	2764.17	399.58	3459.97	368.949	27894.1	399.58	20852.7	279.58	18926.9	568.108	4740.62	368.949	2325.89	329.369	5673.58
489.249	2740.91	339.7	1865.05	329.55	16158.6	479.099	2676.74	329.55	867.315	279.7	846.343	489.249	5011.35	389.55	3686.23	279.7	2153.53	588.949	14585.6	389.55	2770.03	399.7	3470.52	369.249	27967.3	399.7	20889.4	279.7	18999.1	568.649	4768.27	369.249	2337.86	329.55	5704.27
489.55	2748.11	339.82	1868.04	329.73	16264.1	479.459	2684.05	329.73	868.789	279.82	847.921	489.55	5022.53	389.73	3693.57	279.82	2156.89	589.369	14626.3	389.73	2775.9	399.82	3481.1	369.55	28040.7	399.82	20926.2	279.82	19071.6	569.189	4796.09	369.55	2349.9	329.73	5735.12
489.85	2755.32	339.94	1871.02	329.91	16370.3	479.82	2691.37	329.91	870.266	279.94	849.502	489.85	5033.75	389.91	3700.92	279.94	2160.26	589.79	14667.2	389.91	2781.78	399.94	3491.72	369.85	28114.3	399.94	20963	279.94	19144.3	569.73	4824.06	369.85	2362	329.91	5766.15
490.15	2762.55	340.06	1874.02	330.09	16477.2	480.18	2698.72	330.09	871.746	280.06	851.086	490.15	5044.99	390.09	3708.29	280.06	2163.62	590.21	14708.2	390.09	2787.68	400.06	3502.37	370.15	28188.1	400.06	20999.9	280.06	19217.3	570.27	4852.21	370.15	2374.16	330.09	5797.34
490.45	2769.8	340.18	1877.01	330.27	16584.8	480.541	2706.09	330.27	873.228	280.18	852.673	490.45	5056.25	390.27	3715.67	280.18	2167	590.631	14749.3	390.27	2793.59	400.18	3513.05	370.45	28262.1	400.18	21036.9	280.18	19290.7	570.811	4880.51	370.45	2386.38	330.27	5828.7
490.751	2777.07	340.3	1880.02	330.45	16693.1	480.901	2713.47	330.45	874.713	280.3	854.263	490.751	5067.54	390.45	3723.07	280.3	2170.38	591.051	14790.5	390.45	2799.51	400.3	3523.77	370.751	28336.3	400.3	21073.9	280.3	19364.2	571.351	4908.98	370.751	2398.67	330.45	5860.23
491.051	2784.36	340.42	1883.02	330.631	16802.1	481.261	2720.88	330.631	876.2	280.42	855.855	491.051	5078.85	390.631	3730.48	280.42	2173.76	591.471	14831.9	390.631	2805.44	400.42	3534.52	371.051	28410.7	400.42	21111.1	280.42	19438.1	571.892	4937.62	371.051	2411.02	330.631	5891.93
491.351	2791.66	340.541	1886.04	330.811	16911.8	481.622	2728.31	330.811	877.69	280.541	857.451	491.351	5090.19	390.811	3737.9	280.541	2177.15	591.892	14873.3	390.811	2811.39	400.541	3545.3	371.351	28485.3	400.541	21148.2	280.541	19512.3	572.432	4966.42	371.351	2423.43	330.811	5923.8
491.652	2798.99	340.661	1889.05	330.991	17022.3	481.982	2735.76	330.991	879.182	280.661	859.05	491.652	5101.55	390.991	3745.34	280.661	2180.54	592.312	14914.9	390.991	2817.35	400.661	3556.11	371.652	28560.1	400.661	21185.5	280.661	19586.7	572.973	4995.4	371.652	2435.9	330.991	5955.84
491.952	2806.33	340.781	1892.07	331.171	17133.4	482.342	2743.22	331.171	880.677	280.781	860.651	491.952	5112.94	391.171	3752.8	280.781	2183.94	592.733	14956.6	391.171	2823.32	400.781	3566.96	371.952	28635	400.781	21222.8	280.781	19661.4	573.514	5024.54	371.952	2448.45	331.171	5988.06
492.252	2813.7	340.901	1895.1	331.351	17245.3	482.703	2750.71	331.351	882.174	280.901	862.256	492.252	5124.36	391.351	3760.27	280.901	2187.35	593.153	14998.4	391.351	2829.3	400.901	3577.84	372.252	28710.2	400.901	21260.1	280.901	19736.4	574.054	5053.85	372.252	2461.05	331.351	6020.45
492.553	2821.08	341.021	1898.13	331.532	17357.9	483.063	2758.22	331.532	883.674	281.021	863.864	492.553	5135.8	391.532	3767.76	281.021	2190.76	593.574	15040.3	391.532	2835.3	401.021	3588.75	372.553	28785.6	401.021	21297.6	281.021	19811.7	574.595	5083.33	372.553	2473.72	331.532	6053.02
492.853	2828.49	341.141	1901.17	331.712	17471.2	483.423	2765.75	331.712	885.176	281.141	865.474	492.853	5147.26	391.712	3775.26	281.141	2194.17	593.994	15082.3	391.712	2841.31	401.141	3599.69	372.853	28861.2	401.141	21335	281.141	19887.3	575.135	5112.98	372.853	2486.46	331.712	6085.76
493.153	2835.91	341.261	1904.21	331.892	17585.3	483.784	2773.3	331.892	886.681	281.261	867.088	493.153	5158.76	391.892	3782.77	281.261	2197.6	594.414	15124.5	391.892	2847.33	401.261	3610.67	373.153	28936.9	401.261	21372.6	281.261	19963.2	575.676	5142.81	373.153	2499.26	331.892	6118.68
493.453	2843.35	341.381	1907.25	332.072	17700.1	484.144	2780.87	332.072	888.189	281.381	868.705	493.453	5170.27	392.072	3790.3	281.381	2201.02	594.835	15166.8	392.072	2853.37	401.381	3621.69	373.453	29012.9	401.381	21410.2	281.381	20039.3	576.216	5172.81	373.453	2512.12	332.072	6151.78
493.754	2850.81	341.502	1910.31	332.252	17815.7	484.505	2788.46	332.252	889.699	281.502	870.324	493.754	5181.82	392.252	3797.85	281.502	2204.45	595.255	15209.2	392.252	2859.42	401.502	3632.73	373.754	29089	401.502	21447.9	281.502	20115.8	576.757	5202.99	373.754	2525.06	332.252	6185.06
494.054	2858.3	341.622	1913.36	332.432	17932.1	484.865	2796.07	332.432	891.212	281.622	871.947	494.054	5193.38	392.432	3805.41	281.622	2207.89	595.676	15251.7	392.432	2865.48	401.622	3643.81	374.054	29165.4	401.622	21485.7	281.622	20192.5	577.297	5233.34	374.054	2538.06	332.432	6218.51
494.354	2865.8	341.742	1916.42	332.613	18049.1	485.225	2803.71	332.613	892.727	281.742	873.573	494.354	5204.98	392.613	3812.98	281.742	2211.33	596.096	15294.3	392.613	2871.55	401.742	3654.93	374.354	29242	401.742	21523.5	281.742	20269.6	577.838	5263.87	374.354	2551.12	332.613	6252.15
494.655	2873.32	341.862	1919.49	332.793	18167	485.586	2811.36	332.793	894.245	281.862	875.201	494.655	5216.6	392.793	3820.57	281.862	2214.78	596.517	15337	392.793	2877.64	401.862	3666.08	374.655	29318.7	401.862	21561.4	281.862	20346.9	578.378	5294.58	374.655	2564.26	332.793	6285.97
494.955	2880.86	341.982	1922.56	332.973	18285.6	485.946	2819.03	332.973	895.765	281.982	876.833	494.955	5228.25	392.973	3828.18	281.982	2218.23	596.937	15379.9	392.973	2883.74	401.982	3677.26	374.955	29395.7	401.982	21599.4	281.982	20424.5	578.919	5325.46	374.955	2577.46	332.973	6319.97
495.255	2888.42	342.102	1925.63	333.153	18405	486.306	2826.73	333.153	897.288	282.102	878.468	495.255	5239.92	393.153	3835.8	282.102	2221.69	597.357	15422.9	393.153	2889.85	402.102	3688.47	375.255	29472.9	402.102	21637.4	282.102	20502.4	579.459	5356.53	375.255	2590.73	333.153	6354.16
495.556	2896	342.222	1928.71	333.333	18525.2	486.667	2834.45	333.333	898.814	282.222	880.106	495.556	5251.62	393.333	3843.43	282.222	2225.16	597.778	15466	393.333	2895.98	402.222	3699.72	375.556	29550.2	402.222	21675.5	282.222	20580.6	580	5387.78	375.556	2604.07	333.333	6388.53
495.856	2903.6	342.342	1931.8	333.514	18646.2	487.027	2842.18	333.514	900.342	282.342	881.747	495.856	5263.34	393.514	3851.09	282.342	2228.63	598.198	15509.2	393.514	2902.12	402.342	3711.01	375.856	29627.8	402.342	21713.7	282.342	20659.2	580.541	5419.21	375.856	2617.47	333.514	6423.09
496.156	2911.22	342.462	1934.89	333.694	18767.9	487.387	2849.94	333.694	901.872	282.462	883.391	496.156	5275.09	393.694	3858.75	282.462	2232.1	598.619	15552.6	393.694	2908.27	402.462	3722.33	376.156	29705.6	402.462	21751.9	282.462	20738	581.081	5450.82	376.156	2630.95	333.694	6457.84
496.456	2918.86	342.583	1937.98	333.874	18890.5	487.748	2857.72	333.874	903.406	282.583	885.038	496.456	5286.87	393.874	3866.43	282.583	2235.58	599.039	15596.1	393.874	2914.43	402.583	3733.68	376.456	29783.6	402.583	21790.2	282.583	20817.1	581.622	5482.62	376.456	2644.49	333.874	6492.77
496.757	2926.52	342.703	1941.08	334.054	19013.8	488.108	2865.52	334.054	904.942	282.703	886.688	496.757	5298.67	394.054	3874.13	282.703	2239.07	599.459	15639.6	394.054	2920.61	402.703	3745.07	376.757	29861.8	402.703	21828.6	282.703	20896.5	582.162	5514.6	376.757	2658.11	334.054	6527.89
497.057	2934.2	342.823	1944.19	334.234	19138	488.468	2873.34	334.234	906.48	282.823	888.341	497.057	5310.5	394.234	3881.84	282.823	2242.56	599.88	15683.4	394.234	2926.8	402.823	3756.49	377.057	29940.2	402.823	21867	282.823	20976.2	582.703	5546.77	377.057	2671.79	334.234	6563.2
497.357	2941.9	342.943	1947.3	334.414	19263	488.829	2881.19	334.414	908.022	282.943	889.997	497.357	5322.36	394.414	3889.57	282.943	2246.05	600.3	15727.2	394.414	2933	402.943	3767.95	377.357	30018.8	402.943	21905.5	282.943	21056.2	583.243	5579.13	377.357	2685.55	334.414	6598.7
497.658	2949.62	343.063	1950.41	334.595	19388.7	489.189	2889.05	334.595	909.565	283.063	891.657	497.658	5334.24	394.595	3897.31	283.063	2249.56	600.721	15771.1	394.595	2939.22	403.063	3779.44	377.658	30097.6	403.063	21944.1	283.063	21136.6	583.784	5611.68	377.658	2699.37	334.595	6634.4
497.958	2957.36	343.183	1953.53	334.775	19515.3	489.55	2896.94	334.775	911.112	283.183	893.319	497.958	5346.15	394.775	3905.07	283.183	2253.06	601.141	15815.2	394.775	2945.45	403.183	3790.97	377.958	30176.6	403.183	21982.7	283.183	21217.2	584.324	5644.41	377.958	2713.27	334.775	6670.29
498.258	2965.12	343.303	1956.66	334.955	19642.8	489.91	2904.85	334.955	912.661	283.303	894.985	498.258	5358.08	394.955	3912.84	283.303	2256.58	601.562	15859.4	394.955	2951.7	403.303	3802.53	378.258	30255.8	403.303	22021.4	283.303	21298.2	584.865	5677.34	378.258	2727.24	334.955	6706.37
498.559	2972.9	343.423	1959.79	335.135	19771	490.27	2912.78	335.135	914.213	283.423	896.653	498.559	5370.05	395.135	3920.63	283.423	2260.09	601.982	15903.8	395.135	2957.95	403.423	3814.13	378.559	30335.2	403.423	22060.2	283.423	21379.4	585.405	5710.46	378.559	2741.28	335.135	6742.65
498.859	2980.7	343.544	1962.92	335.315	19900.1	490.631	2920.73	335.315	915.767	283.544	898.325	498.859	5382.04	395.315	3928.44	283.544	2263.62	602.402	15948.2	395.315	2964.22	403.544	3825.76	378.859	30414.8	403.544	22099	283.544	21461	585.946	5743.77	378.859	2755.39	335.315	6779.12
499.159	2988.53	343.664	1966.06	335.495	20030.1	490.991	2928.7	335.495	917.324	283.664	900	499.159	5394.05	395.495	3936.26	283.664	2267.15	602.823	15992.8	395.495	2970.5	403.664	3837.43	379.159	30494.7	403.664	22137.9	283.664	21542.8	586.486	5777.28	379.159	2769.58	335.495	6815.79
499.459	2996.37	343.784	1969.21	335.676	20160.9	491.351	2936.7	335.676	918.883	283.784	901.678	499.459	5406.09	395.676	3944.09	283.784	2270.68	603.243	16037.5	395.676	2976.8	403.784	3849.13	379.459	30574.7	403.784	22176.9	283.784	21625	587.027	5810.98	379.459	2783.84	335.676	6852.66
499.76	3004.23	343.904	1972.36	335.856	20292.5	491.712	2944.71	335.856	920.446	283.904	903.359	499.76	5418.16	395.856	3951.94	283.904	2274.22	603.664	16082.3	395.856	2983.11	403.904	3860.88	379.76	30655	403.904	22215.9	283.904	21707.5	587.568	5844.88	379.76	2798.17	335.856	6889.73
500.06	3012.12	344.024	1975.51	336.036	20425	492.072	2952.75	336.036	922.011	284.024	905.043	500.06	5430.26	396.036	3959.81	284.024	2277.77	604.084	16127.3	396.036	2989.43	404.024	3872.65	380.06	30735.5	404.024	22255.1	284.024	21790.3	588.108	5878.97	380.06	2812.58	336.036	6927
500.36	3020.02	344.144	1978.67	336.216	20558.4	492.432	2960.81	336.216	923.578	284.144	906.731	500.36	5442.38	396.216	3967.69	284.144	2281.32	604.505	16172.3	396.216	2995.77	404.144	3884.46	380.36	30816.2	404.144	22294.2	284.144	21873.5	588.649	5913.27	380.36	2827.06	336.216	6964.47
500.661	3027.95	344.264	1981.83	336.396	20692.6	492.793	2968.89	336.396	925.149	284.264	908.421	500.661	5454.53	396.396	3975.59	284.264	2284.88	604.925	16217.5	396.396	3002.12	404.264	3896.31	380.661	30897.1	404.264	22333.5	284.264	21956.9	589.189	5947.77	380.661	2841.61	336.396	7002.14
500.961	3035.89	344.384	1985	336.577	20827.8	493.153	2977	336.577	926.721	284.384	910.115	500.961	5466.71	396.577	3983.51	284.384	2288.44	605.345	16262.9	396.577	3008.48	404.384	3908.19	380.961	30978.2	404.384	22372.8	284.384	22040.7	589.73	5982.46	380.961	2856.24	336.577	7040.02
501.261	3043.86	344.505	1988.18	336.757	20963.8	493.514	2985.12	336.757	928.297	284.505	911.812	501.261	5478.92	396.757	3991.44	284.505	2292.01	605.766	16308.3	396.757	3014.86	404.505	3920.11	381.261	31059.5	404.505	22412.2	284.505	22124.8	590.27	6017.36	381.261	2870.95	336.757	7078.1
501.562	3051.85	344.625	1991.36	336.937	21100.7	493.874	2993.27	336.937	929.875	284.625	913.512	501.562	5491.15	396.937	3999.38	284.625	2295.58	606.186	16353.9	396.937	3021.25	404.625	3932.07	381.562	31141	404.625	22451.7	284.625	22209.2	590.811	6052.46	381.562	2885.73	336.937	7116.39
501.862	3059.86	344.745	1994.55	337.117	21238.4	494.234	3001.44	337.117	931.456	284.745	915.215	501.862	5503.41	397.117	4007.34	284.745	2299.16	606.607	16399.6	397.117	3027.66	404.745	3944.06	381.862	31222.8	404.745	22491.2	284.745	22293.9	591.351	6087.77	381.862	2900.58	337.117	7154.88
502.162	3067.89	344.865	1997.74	337.297	21377.1	494.595	3009.64	337.297	933.04	284.865	916.922	502.162	5515.69	397.297	4015.32	284.865	2302.74	607.027	16445.4	397.297	3034.07	404.865	3956.09	382.162	31304.7	404.865	22530.8	284.865	22378.9	591.892	6123.29	382.162	2915.52	337.297	7193.58
502.462	3075.94	344.985	2000.93	337.477	21516.7	494.955	3017.85	337.477	934.626	284.985	918.631	502.462	5528.01	397.477	4023.31	284.985	2306.34	607.447	16491.4	397.477	3040.51	404.985	3968.16	382.462	31386.9	404.985	22570.5	284.985	22464.3	592.432	6159.01	382.462	2930.53	337.477	7232.5
502.763	3084.01	345.105	2004.13	337.658	21657.2	495.315	3026.09	337.658	936.215	285.105	920.344	502.763	5540.35	397.658	4031.32	285.105	2309.93	607.868	16537.5	397.658	3046.95	405.105	3980.26	382.763	31469.3	405.105	22610.2	285.105	22550	592.973	6194.94	382.763	2945.61	337.658	7271.62
503.063	3092.1	345.225	2007.34	337.838	21798.6	495.676	3034.35	337.838	937.807	285.225	922.06	503.063	5552.72	397.838	4039.35	285.225	2313.53	608.288	16583.7	397.838	3053.41	405.225	3992.4	383.063	31551.9	405.225	22650	285.225	22636	593.514	6231.07	383.063	2960.78	337.838	7310.95
503.363	3100.22	345.345	2010.55	338.018	21941	496.036	3042.63	338.018	939.402	285.345	923.779	503.363	5565.11	398.018	4047.39	285.345	2317.14	608.709	16630.1	398.018	3059.88	405.345	4004.58	383.363	31634.8	405.345	22689.9	285.345	22722.4	594.054	6267.42	383.363	2976.02	338.018	7350.5
503.664	3108.35	345.465	2013.76	338.198	22084.2	496.396	3050.94	338.198	940.999	285.465	925.501	503.664	5577.54	398.198	4055.44	285.465	2320.75	609.129	16676.6	398.198	3066.37	405.465	4016.8	383.664	31717.8	405.465	22729.8	285.465	22809.1	594.595	6303.99	383.664	2991.34	338.198	7390.26
503.964	3116.51	345.586	2016.99	338.378	22228.4	496.757	3059.27	338.378	942.599	285.586	927.227	503.964	5589.99	398.378	4063.52	285.586	2324.37	609.55	16723.2	398.378	3072.87	405.586	4029.05	383.964	31801.1	405.586	22769.9	285.586	22896.1	595.135	6340.76	383.964	3006.74	338.378	7430.24
504.264	3124.69	345.706	2020.21	338.559	22373.6	497.117	3067.62	338.559	944.201	285.706	928.956	504.264	5602.47	398.559	4071.61	285.706	2328	609.97	16769.9	398.559	3079.38	405.706	4041.34	384.264	31884.6	405.706	22809.9	285.706	22983.4	595.676	6377.75	384.264	3022.22	338.559	7470.43
504.565	3132.89	345.826	2023.44	338.739	22519.7	497.477	3075.99	338.739	945.806	285.826	930.688	504.565	5614.98	398.739	4079.71	285.826	2331.62	610.39	16816.8	398.739	3085.91	405.826	4053.66	384.565	31968.3	405.826	22850.1	285.826	23071.1	596.216	6414.95	384.565	3037.78	338.739	7510.84
504.865	3141.11	345.946	2026.68	338.919	22666.7	497.838	3084.39	338.919	947.415	285.946	932.423	504.865	5627.51	398.919	4087.83	285.946	2335.26	610.811	16863.8	398.919	3092.45	405.946	4066.03	384.865	32052.2	405.946	22890.3	285.946	23159.1	596.757	6452.38	384.865	3053.42	338.919	7551.47
505.165	3149.36	346.066	2029.92	339.099	22814.7	498.198	3092.81	339.099	949.025	286.066	934.161	505.165	5640.08	399.099	4095.97	286.066	2338.9	611.231	16910.9	399.099	3099	406.066	4078.43	385.165	32136.3	406.066	22930.6	286.066	23247.5	597.297	6490.02	385.165	3069.14	339.099	7592.32
505.465	3157.62	346.186	2033.17	339.279	22963.7	498.559	3101.25	339.279	950.639	286.186	935.903	505.465	5652.67	399.279	4104.12	286.186	2342.55	611.652	16958.2	399.279	3105.57	406.186	4090.87	385.465	32220.7	406.186	22971	286.186	23336.2	597.838	6527.88	385.465	3084.94	339.279	7633.39
505.766	3165.91	346.306	2036.42	339.459	23113.7	498.919	3109.72	339.459	952.255	286.306	937.648	505.766	5665.29	399.459	4112.29	286.306	2346.2	612.072	17005.6	399.459	3112.15	406.306	4103.34	385.766	32305.3	406.306	23011.5	286.306	23425.2	598.378	6565.96	385.766	3100.82	339.459	7674.68
506.066	3174.22	346.426	2039.68	339.64	23264.6	499.279	3118.21	339.64	953.874	286.426	939.396	506.066	5677.94	399.64	4120.48	286.426	2349.86	612.492	17053.1	399.64	3118.75	406.426	4115.86	386.066	32390.1	406.426	23052	286.426	23514.6	598.919	6604.26	386.066	3116.79	339.64	7716.2
506.366	3182.55	346.547	2042.94	339.82	23416.5	499.64	3126.72	339.82	955.496	286.547	941.148	506.366	5690.61	399.82	4128.68	286.547	2353.52	612.913	17100.8	399.82	3125.36	406.547	4128.41	386.366	32475.1	406.547	23092.6	286.547	23604.3	599.459	6642.79	386.366	3132.83	339.82	7757.94
506.667	3190.9	346.667	2046.21	340	23569.4	500	3135.25	340	957.12	286.667	942.903	506.667	5703.32	400	4136.9	286.667	2357.19	613.333	17148.6	400	3131.99	406.667	4141.01	386.667	32560.3	406.667	23133.2	286.667	23694.3	600	6681.54	386.667	3148.96	340	7799.9
506.967	3199.27	346.787	2049.48	340.18	23723.3	500.36	3143.81	340.18	958.748	286.787	944.661	506.967	5716.05	400.18	4145.14	286.787	2360.87	613.754	17196.5	400.18	3138.63	406.787	4153.64	386.967	32645.8	406.787	23173.9	286.787	23784.7	600.541	6720.52	386.967	3165.18	340.18	7842.09
507.267	3207.67	346.907	2052.76	340.36	23878.2	500.721	3152.4	340.36	960.378	286.907	946.422	507.267	5728.81	400.36	4153.39	286.907	2364.55	614.174	17244.6	400.36	3145.28	406.907	4166.3	387.267	32731.5	406.907	23214.7	286.907	23875.4	601.081	6759.72	387.267	3181.47	340.36	7884.51
507.568	3216.09	347.027	2056.04	340.541	24034.1	501.081	3161	340.541	962.011	287.027	948.186	507.568	5741.6	400.541	4161.66	287.027	2368.23	614.595	17292.8	400.541	3151.95	407.027	4179.01	387.568	32817.5	407.027	23255.6	287.027	23966.5	601.622	6799.15	387.568	3197.85	340.541	7927.16
507.868	3224.53	347.147	2059.33	340.721	24191.1	501.441	3169.63	340.721	963.646	287.147	949.954	507.868	5754.42	400.721	4169.94	287.147	2371.93	615.015	17341.1	400.721	3158.63	407.147	4191.76	387.868	32903.6	407.147	23296.6	287.147	24058	602.162	6838.82	387.868	3214.31	340.721	7970.05
508.168	3232.99	347.267	2062.63	340.901	24349	501.802	3178.28	340.901	965.285	287.267	951.725	508.168	5767.27	400.901	4178.24	287.267	2375.63	615.435	17389.6	400.901	3165.32	407.267	4204.54	388.168	32990	407.267	23337.6	287.267	24149.7	602.703	6878.71	388.168	3230.86	340.901	8013.16
508.468	3241.47	347.387	2065.92	341.081	24508	502.162	3186.96	341.081	966.926	287.387	953.5	508.468	5780.14	401.081	4186.56	287.387	2379.33	615.856	17438.2	401.081	3172.03	407.387	4217.37	388.468	33076.6	407.387	23378.7	287.387	24241.9	603.243	6918.84	388.468	3247.5	341.081	8056.5
508.769	3249.98	347.508	2069.23	341.261	24668.1	502.523	3195.66	341.261	968.57	287.508	955.278	508.769	5793.05	401.261	4194.89	287.508	2383.04	616.276	17486.9	401.261	3178.76	407.508	4230.23	388.769	33163.4	407.508	23419.8	287.508	24334.3	603.784	6959.2	388.769	3264.21	341.261	8100.08
509.069	3258.51	347.628	2072.54	341.441	24829.1	502.883	3204.38	341.441	970.216	287.628	957.059	509.069	5805.98	401.441	4203.24	287.628	2386.75	616.697	17535.8	401.441	3185.49	407.628	4243.13	389.069	33250.5	407.628	23461.1	287.628	24427.2	604.324	6999.8	389.069	3281.02	341.441	8143.9
509.369	3267.06	347.748	2075.85	341.622	24991.3	503.243	3213.13	341.622	971.866	287.748	958.843	509.369	5818.94	401.622	4211.61	287.748	2390.48	617.117	17584.8	401.622	3192.25	407.748	4256.08	389.369	33337.8	407.748	23502.4	287.748	24520.4	604.865	7040.63	389.369	3297.91	341.622	8187.95
509.67	3275.63	347.868	2079.17	341.802	25154.5	503.604	3221.9	341.802	973.518	287.868	960.631	509.67	5831.94	401.802	4219.99	287.868	2394.2	617.538	17633.9	401.802	3199.01	407.868	4269.06	389.67	33425.3	407.868	23543.7	287.868	24613.9	605.405	7081.7	389.67	3314.89	341.802	8232.24
509.97	3284.23	347.988	2082.5	341.982	25318.7	503.964	3230.69	341.982	975.174	287.988	962.422	509.97	5844.96	401.982	4228.4	287.988	2397.94	617.958	17683.2	401.982	3205.79	407.988	4282.08	389.97	33513	407.988	23585.2	287.988	24707.8	605.946	7123.02	389.97	3331.96	341.982	8276.78
510.27	3292.85	348.108	2085.83	342.162	25484	504.324	3239.51	342.162	976.831	288.108	964.216	510.27	5858	402.162	4236.81	288.108	2401.67	618.378	17732.6	402.162	3212.59	408.108	4295.14	390.27	33601	408.108	23626.7	288.108	24802.1	606.486	7164.57	390.27	3349.11	342.162	8321.55
510.571	3301.49	348.228	2089.17	342.342	25650.4	504.685	3248.36	342.342	978.492	288.228	966.014	510.571	5871.08	402.342	4245.25	288.228	2405.42	618.799	17782.2	402.342	3219.4	408.228	4308.24	390.571	33689.2	408.228	23668.3	288.228	24896.7	607.027	7206.36	390.571	3366.35	342.342	8366.56
510.871	3310.15	348.348	2092.51	342.523	25817.9	505.045	3257.22	342.523	980.156	288.348	967.815	510.871	5884.19	402.523	4253.7	288.348	2409.17	619.219	17831.9	402.523	3226.22	408.348	4321.38	390.871	33777.6	408.348	23710	288.348	24991.7	607.568	7248.4	390.871	3383.68	342.523	8411.82
511.171	3318.84	348.468	2095.86	342.703	25986.5	505.405	3266.11	342.703	981.822	288.468	969.62	511.171	5897.33	402.703	4262.16	288.468	2412.93	619.64	17881.8	402.703	3233.06	408.468	4334.56	391.171	33866.3	408.468	23751.7	288.468	25087	608.108	7290.69	391.171	3401.1	342.703	8457.32
511.471	3327.55	348.589	2099.21	342.883	26156.2	505.766	3275.03	342.883	983.492	288.589	971.427	511.471	5910.49	402.883	4270.65	288.589	2416.69	620.06	17931.7	402.883	3239.91	408.589	4347.78	391.471	33955.2	408.589	23793.6	288.589	25182.7	608.649	7333.22	391.471	3418.61	342.883	8503.07
511.772	3336.28	348.709	2102.57	343.063	26327	506.126	3283.97	343.063	985.164	288.709	973.239	511.772	5923.69	403.063	4279.15	288.709	2420.46	620.48	17981.8	403.063	3246.78	408.709	4361.04	391.772	34044.4	408.709	23835.4	288.709	25278.8	609.189	7376	391.772	3436.21	343.063	8549.07
512.072	3345.04	348.829	2105.93	343.243	26498.9	506.486	3292.94	343.243	986.839	288.829	975.053	512.072	5936.91	403.243	4287.67	288.829	2424.23	620.901	18032.1	403.243	3253.66	408.829	4374.34	392.072	34133.7	408.829	23877.4	288.829	25375.2	609.73	7419.03	392.072	3453.9	343.243	8595.31
512.372	3353.82	348.949	2109.3	343.423	26671.9	506.847	3301.92	343.423	988.517	288.949	976.871	512.372	5950.17	403.423	4296.2	288.949	2428.01	621.321	18082.5	403.423	3260.56	408.949	4387.68	392.372	34223.3	408.949	23919.5	288.949	25472	610.27	7462.31	392.372	3471.69	343.423	8641.81
512.673	3362.62	349.069	2112.67	343.604	26846.1	507.207	3310.94	343.604	990.197	289.069	978.692	512.673	5963.45	403.604	4304.76	289.069	2431.8	621.742	18133	403.604	3267.47	409.069	4401.07	392.673	34313.2	409.069	23961.6	289.069	25569.2	610.811	7505.84	392.673	3489.56	343.604	8688.55
512.973	3371.44	349.189	2116.05	343.784	27021.4	507.568	3319.98	343.784	991.881	289.189	980.517	512.973	5976.77	403.784	4313.33	289.189	2435.59	622.162	18183.7	403.784	3274.4	409.189	4414.49	392.973	34403.3	409.189	24003.8	289.189	25666.7	611.351	7549.62	392.973	3507.52	343.784	8735.55
513.273	3380.29	349.309	2119.44	343.964	27197.8	507.928	3329.04	343.964	993.567	289.309	982.345	513.273	5990.11	403.964	4321.91	289.309	2439.38	622.583	18234.6	403.964	3281.34	409.309	4427.96	393.273	34493.6	409.309	24046	289.309	25764.7	611.892	7593.66	393.273	3525.58	343.964	8782.81
513.574	3389.16	349.429	2122.83	344.144	27375.4	508.288	3338.13	344.144	995.256	289.429	984.177	513.574	6003.48	404.144	4330.52	289.429	2443.19	623.003	18285.5	404.144	3288.29	409.429	4441.46	393.574	34584.1	409.429	24088.4	289.429	25863	612.432	7637.96	393.574	3543.73	344.144	8830.32
513.874	3398.06	349.55	2126.22	344.324	27554.2	508.649	3347.24	344.324	996.948	289.55	986.012	513.874	6016.89	404.324	4339.14	289.55	2447	623.423	18336.6	404.324	3295.26	409.55	4455.01	393.874	34674.9	409.55	24130.8	289.55	25961.6	612.973	7682.52	393.874	3561.98	344.324	8878.08
514.174	3406.97	349.67	2129.62	344.505	27734.1	509.009	3356.38	344.505	998.644	289.67	987.85	514.174	6030.32	404.505	4347.77	289.67	2450.81	623.844	18387.9	404.505	3302.25	409.67	4468.6	394.174	34765.9	409.67	24173.2	289.67	26060.7	613.514	7727.34	394.174	3580.32	344.505	8926.11
514.474	3415.91	349.79	2133.03	344.685	27915.2	509.369	3365.54	344.685	1000.34	289.79	989.692	514.474	6043.78	404.685	4356.43	289.79	2454.63	624.264	18439.3	404.685	3309.25	409.79	4482.23	394.474	34857.2	409.79	24215.8	289.79	26160.1	614.054	7772.41	394.474	3598.75	344.685	8974.39
514.775	3424.88	349.91	2136.44	344.865	28097.5	509.73	3374.72	344.865	1002.04	289.91	991.537	514.775	6057.27	404.865	4365.1	289.91	2458.46	624.685	18490.8	404.865	3316.26	409.91	4495.9	394.775	34948.7	409.91	24258.4	289.91	26259.9	614.595	7817.76	394.775	3617.28	344.865	9022.94
515.075	3433.87	350.03	2139.86	345.045	28281	510.09	3383.94	345.045	1003.75	290.03	993.386	515.075	6070.8	405.045	4373.79	290.03	2462.29	625.105	18542.5	405.045	3323.29	410.03	4509.61	395.075	35040.5	410.03	24301.2	290.03	26360.1	615.135	7863.36	395.075	3635.9	345.045	9071.74
515.375	3442.88	350.15	2143.28	345.225	28465.6	510.45	3393.17	345.225	1005.45	290.15	995.238	515.375	6084.35	405.225	4382.5	290.15	2466.13	625.526	18594.3	405.225	3330.34	410.15	4523.36	395.375	35132.4	410.15	24343.9	290.15	26460.6	615.676	7909.23	395.375	3654.62	345.225	9120.82
515.676	3451.91	350.27	2146.71	345.405	28651.5	510.811	3402.44	345.405	1007.16	290.27	997.094	515.676	6097.93	405.405	4391.22	290.27	2469.98	625.946	18646.3	405.405	3337.4	410.27	4537.16	395.676	35224.7	410.27	24386.8	290.27	26561.6	616.216	7955.37	395.676	3673.43	345.405	9170.15
515.976	3460.97	350.39	2150.14	345.586	28838.6	511.171	3411.72	345.586	1008.87	290.39	998.953	515.976	6111.55	405.586	4399.96	290.39	2473.83	626.366	18698.4	405.586	3344.47	410.39	4551	395.976	35317.1	410.39	24429.7	290.39	26662.9	616.757	8001.78	395.976	3692.34	345.586	9219.76
516.276	3470.06	350.511	2153.58	345.766	29026.9	511.532	3421.04	345.766	1010.59	290.511	1000.82	516.276	6125.19	405.766	4408.72	290.511	2477.69	626.787	18750.7	405.766	3351.56	410.511	4564.88	396.276	35409.9	410.511	24472.7	290.511	26764.6	617.297	8048.46	396.276	3711.35	345.766	9269.63
516.577	3479.16	350.631	2157.03	345.946	29216.5	511.892	3430.38	345.946	1012.31	290.631	1002.68	516.577	6138.87	405.946	4417.5	290.631	2481.55	627.207	18803.1	405.946	3358.66	410.631	4578.8	396.577	35502.8	410.631	24515.8	290.631	26866.7	617.838	8095.41	396.577	3730.46	345.946	9319.77
516.877	3488.29	350.751	2160.48	346.126	29407.2	512.252	3439.74	346.126	1014.03	290.751	1004.55	516.877	6152.57	406.126	4426.29	290.751	2485.42	627.628	18855.6	406.126	3365.78	410.751	4592.77	396.877	35596	410.751	24559	290.751	26969.2	618.378	8142.64	396.877	3749.67	346.126	9370.19
517.177	3497.45	350.871	2163.93	346.306	29599.3	512.613	3449.13	346.306	1015.75	290.871	1006.42	517.177	6166.31	406.306	4435.1	290.871	2489.29	628.048	18908.3	406.306	3372.92	410.871	4606.78	397.177	35689.5	410.871	24602.2	290.871	27072.1	618.919	8190.14	397.177	3768.97	346.306	9420.87
517.477	3506.62	350.991	2167.39	346.486	29792.5	512.973	3458.55	346.486	1017.48	290.991	1008.3	517.477	6180.08	406.486	4443.93	290.991	2493.17	628.468	18961.2	406.486	3380.07	410.991	4620.83	397.477	35783.1	410.991	24645.6	290.991	27175.4	619.459	8237.91	397.477	3788.37	346.486	9471.84
517.778	3515.83	351.111	2170.86	346.667	29987.1	513.333	3467.99	346.667	1019.21	291.111	1010.18	517.778	6193.87	406.667	4452.78	291.111	2497.06	628.889	19014.2	406.667	3387.23	411.111	4634.92	397.778	35877.1	411.111	24688.9	291.111	27279.1	620	8285.97	397.778	3807.88	346.667	9523.07
518.078	3525.05	351.231	2174.33	346.847	30182.9	513.694	3477.45	346.847	1020.94	291.231	1012.06	518.078	6207.7	406.847	4461.64	291.231	2500.95	629.309	19067.3	406.847	3394.41	411.231	4649.06	398.078	35971.3	411.231	24732.4	291.231	27383.1	620.541	8334.31	398.078	3827.48	346.847	9574.59
518.378	3534.3	351.351	2177.81	347.027	30380	514.054	3486.95	347.027	1022.68	291.351	1013.95	518.378	6221.56	407.027	4470.52	291.351	2504.85	629.73	19120.6	407.027	3401.61	411.351	4663.24	398.378	36065.7	411.351	24776	291.351	27487.6	621.081	8382.93	398.378	3847.19	347.027	9626.38
518.679	3543.58	351.471	2181.29	347.207	30578.3	514.414	3496.47	347.207	1024.42	291.471	1015.84	518.679	6235.45	407.207	4479.42	291.471	2508.76	630.15	19174	407.207	3408.82	411.471	4677.46	398.679	36160.4	411.471	24819.6	291.471	27592.4	621.622	8431.83	398.679	3866.99	347.207	9678.45
518.979	3552.88	351.592	2184.78	347.387	30778	514.775	3506.01	347.387	1026.16	291.592	1017.73	518.979	6249.37	407.387	4488.34	291.592	2512.67	630.571	19227.6	407.387	3416.04	411.592	4691.73	398.979	36255.3	411.592	24863.3	291.592	27697.7	622.162	8481.02	398.979	3886.9	347.387	9730.8
519.279	3562.2	351.712	2188.28	347.568	30979	515.135	3515.58	347.568	1027.9	291.712	1019.63	519.279	6263.32	407.568	4497.27	291.712	2516.59	630.991	19281.4	407.568	3423.28	411.712	4706.04	399.279	36350.5	411.712	24907.1	291.712	27803.4	622.703	8530.49	399.279	3906.91	347.568	9783.44
519.58	3571.55	351.832	2191.78	347.748	31181.3	515.495	3525.18	347.748	1029.65	291.832	1021.53	519.58	6277.31	407.748	4506.23	291.832	2520.51	631.411	19335.3	407.748	3430.54	411.832	4720.39	399.58	36445.9	411.832	24950.9	291.832	27909.4	623.243	8580.25	399.58	3927.03	347.748	9836.36
519.88	3580.92	351.952	2195.28	347.928	31384.9	515.856	3534.8	347.928	1031.4	291.952	1023.44	519.88	6291.32	407.928	4515.2	291.952	2524.44	631.832	19389.3	407.928	3437.81	411.952	4734.79	399.88	36541.6	411.952	24994.8	291.952	28015.9	623.784	8630.31	399.88	3947.25	347.928	9889.57
520.18	3590.32	352.072	2198.8	348.108	31589.8	516.216	3544.45	348.108	1033.16	292.072	1025.35	520.18	6305.37	408.108	4524.18	292.072	2528.38	632.252	19443.5	408.108	3445.1	412.072	4749.23	400.18	36637.5	412.072	25038.8	292.072	28122.8	624.324	8680.65	400.18	3967.57	348.108	9943.07
520.48	3599.74	352.192	2202.31	348.288	31796.1	516.577	3554.12	348.288	1034.91	292.192	1027.26	520.48	6319.44	408.288	4533.19	292.192	2532.32	632.673	19497.8	408.288	3452.4	412.192	4763.72	400.48	36733.7	412.192	25082.9	292.192	28230.1	624.865	8731.29	400.48	3987.99	348.288	9996.85
520.781	3609.19	352.312	2205.84	348.468	32003.7	516.937	3563.83	348.468	1036.67	292.312	1029.17	520.781	6333.55	408.468	4542.21	292.312	2536.27	633.093	19552.3	408.468	3459.72	412.312	4778.25	400.781	36830.1	412.312	25127.1	292.312	28337.8	625.405	8782.23	400.781	4008.52	348.468	10050.9
521.081	3618.66	352.432	2209.36	348.649	32212.7	517.297	3573.55	348.649	1038.43	292.432	1031.09	521.081	6347.69	408.649	4551.26	292.432	2540.22	633.514	19607	408.649	3467.05	412.432	4792.82	401.081	36926.8	412.432	25171.3	292.432	28445.9	625.946	8833.46	401.081	4029.16	348.649	10105.3
521.381	3628.16	352.553	2212.9	348.829	32423	517.658	3583.31	348.829	1040.2	292.553	1033.01	521.381	6361.86	408.829	4560.32	292.553	2544.18	633.934	19661.8	408.829	3474.4	412.553	4807.44	401.381	37023.7	412.553	25215.6	292.553	28554.4	626.486	8884.99	401.381	4049.9	348.829	10160
521.682	3637.68	352.673	2216.44	349.009	32634.8	518.018	3593.09	349.009	1041.97	292.673	1034.94	521.682	6376.07	409.009	4569.39	292.673	2548.15	634.354	19716.7	409.009	3481.77	412.673	4822.1	401.682	37120.9	412.673	25260	292.673	28663.3	627.027	8936.82	401.682	4070.76	349.009	10214.9
521.982	3647.23	352.793	2219.98	349.189	32847.8	518.378	3602.9	349.189	1043.74	292.793	1036.87	521.982	6390.3	409.189	4578.49	292.793	2552.12	634.775	19771.9	409.189	3489.15	412.793	4836.81	401.982	37218.4	412.793	25304.5	292.793	28772.7	627.568	8988.96	401.982	4091.71	349.189	10270.2
522.282	3656.8	352.913	2223.53	349.369	33062.3	518.739	3612.73	349.369	1045.51	292.913	1038.8	522.282	6404.57	409.369	4587.6	292.913	2556.1	635.195	19827.1	409.369	3496.54	412.913	4851.56	402.282	37316.1	412.913	25349.1	292.913	28882.5	628.108	9041.39	402.282	4112.78	349.369	10325.7
522.583	3666.4	353.033	2227.09	349.55	33278.2	519.099	3622.6	349.55	1047.29	293.033	1040.74	522.583	6418.87	409.55	4596.74	293.033	2560.09	635.616	19882.5	409.55	3503.95	413.033	4866.36	402.583	37414	413.033	25393.7	293.033	28992.6	628.649	9094.14	402.583	4133.95	349.55	10381.6
522.883	3676.02	353.153	2230.65	349.73	33495.5	519.459	3632.49	349.73	1049.07	293.153	1042.68	522.883	6433.2	409.73	4605.89	293.153	2564.08	636.036	19938.1	409.73	3511.38	413.153	4881.2	402.883	37512.3	413.153	25438.4	293.153	29103.2	629.189	9147.19	402.883	4155.23	349.73	10437.7
523.183	3685.66	353.273	2234.22	349.91	33714.2	519.82	3642.4	349.91	1050.86	293.273	1044.62	523.183	6447.56	409.91	4615.06	293.273	2568.08	636.456	19993.8	409.91	3518.82	413.273	4896.09	403.183	37610.7	413.273	25483.2	293.273	29214.3	629.73	9200.55	403.183	4176.63	349.91	10494.2
523.483	3695.34	353.393	2237.79	350.09	33934.4	520.18	3652.34	350.09	1052.64	293.393	1046.57	523.483	6461.95	410.09	4624.24	293.393	2572.08	636.877	20049.7	410.09	3526.28	413.393	4911.02	403.483	37709.5	413.393	25528.1	293.393	29325.7	630.27	9254.22	403.483	4198.13	350.09	10551
523.784	3705.03	353.514	2241.37	350.27	34156	520.541	3662.31	350.27	1054.43	293.514	1048.52	523.784	6476.38	410.27	4633.45	293.514	2576.09	637.297	20105.8	410.27	3533.76	413.514	4926	403.784	37808.5	413.514	25573	293.514	29437.6	630.811	9308.21	403.784	4219.74	350.27	10608
524.084	3714.76	353.634	2244.96	350.45	34379	520.901	3672.31	350.45	1056.22	293.634	1050.48	524.084	6490.84	410.45	4642.67	293.634	2580.11	637.718	20161.9	410.45	3541.25	413.634	4941.03	404.084	37907.7	413.634	25618	293.634	29549.9	631.351	9362.51	404.084	4241.47	350.45	10665.4
524.384	3724.51	353.754	2248.55	350.631	34603.5	521.261	3682.34	350.631	1058.02	293.754	1052.44	524.384	6505.33	410.631	4651.91	293.754	2584.13	638.138	20218.3	410.631	3548.75	413.754	4956.1	404.384	38007.2	413.754	25663.1	293.754	29662.6	631.892	9417.12	404.384	4263.3	350.631	10723.1
524.685	3734.28	353.874	2252.15	350.811	34829.5	521.622	3692.39	350.811	1059.82	293.874	1054.4	524.685	6519.85	410.811	4661.17	293.874	2588.16	638.559	20274.8	410.811	3556.28	413.874	4971.21	404.685	38107	413.874	25708.3	293.874	29775.8	632.432	9472.06	404.685	4285.25	350.811	10781.1
524.985	3744.08	353.994	2255.75	350.991	35056.9	521.982	3702.47	350.991	1061.62	293.994	1056.36	524.985	6534.41	410.991	4670.45	293.994	2592.2	638.979	20331.5	410.991	3563.81	413.994	4986.38	404.985	38207	413.994	25753.6	293.994	29889.4	632.973	9527.32	404.985	4307.31	350.991	10839.4
525.285	3753.91	354.114	2259.36	351.171	35285.8	522.342	3712.57	351.171	1063.43	294.114	1058.33	525.285	6549	411.171	4679.75	294.114	2596.24	639.399	20388.3	411.171	3571.37	414.114	5001.59	405.285	38307.3	414.114	25798.9	294.114	30003.4	633.514	9582.89	405.285	4329.49	351.171	10898.1
525.586	3763.76	354.234	2262.97	351.351	35516.2	522.703	3722.71	351.351	1065.23	294.234	1060.31	525.586	6563.62	411.351	4689.07	294.234	2600.29	639.82	20445.3	411.351	3578.94	414.234	5016.84	405.586	38407.9	414.234	25844.4	294.234	30117.9	634.054	9638.8	405.586	4351.78	351.351	10957
525.886	3773.63	354.354	2266.59	351.532	35748.1	523.063	3732.87	351.532	1067.05	294.354	1062.28	525.886	6578.27	411.532	4698.4	294.354	2604.34	640.24	20502.4	411.532	3586.52	414.354	5032.14	405.886	38508.7	414.354	25889.9	294.354	30232.8	634.595	9695.03	405.886	4374.18	351.532	11016.3
526.186	3783.54	354.474	2270.22	351.712	35981.5	523.423	3743.06	351.712	1068.86	294.474	1064.27	526.186	6592.96	411.712	4707.75	294.474	2608.4	640.661	20559.7	411.712	3594.13	414.474	5047.49	406.186	38609.8	414.474	25935.4	294.474	30348.1	635.135	9751.58	406.186	4396.7	351.712	11075.9
526.486	3793.47	354.595	2273.85	351.892	36216.5	523.784	3753.28	351.892	1070.68	294.595	1066.25	526.486	6607.68	411.892	4717.12	294.595	2612.47	641.081	20617.2	411.892	3601.74	414.595	5062.89	406.486	38711.2	414.595	25981.1	294.595	30463.9	635.676	9808.47	406.486	4419.34	351.892	11135.8
526.787	3803.42	354.715	2277.48	352.072	36453	524.144	3763.52	352.072	1072.5	294.715	1068.24	526.787	6622.43	412.072	4726.52	294.715	2616.54	641.501	20674.8	412.072	3609.38	414.715	5078.33	406.787	38812.8	414.715	26026.8	294.715	30580.1	636.216	9865.69	406.787	4442.09	352.072	11196
527.087	3813.4	354.835	2281.13	352.252	36691	524.505	3773.8	352.252	1074.32	294.835	1070.23	527.087	6637.21	412.252	4735.92	294.835	2620.62	641.922	20732.6	412.252	3617.03	414.835	5093.82	407.087	38914.7	414.835	26072.7	294.835	30696.8	636.757	9923.24	407.087	4464.96	352.252	11256.6
527.387	3823.41	354.955	2284.78	352.432	36930.6	524.865	3784.1	352.432	1076.15	294.955	1072.22	527.387	6652.03	412.432	4745.35	294.955	2624.71	642.342	20790.6	412.432	3624.7	414.955	5109.35	407.387	39016.8	414.955	26118.6	294.955	30813.9	637.297	9981.13	407.387	4487.95	352.432	11317.5
527.688	3833.45	355.075	2288.43	352.613	37171.7	525.225	3794.43	352.613	1077.98	295.075	1074.22	527.688	6666.88	412.613	4754.8	295.075	2628.8	642.763	20848.7	412.613	3632.38	415.075	5124.94	407.688	39119.3	415.075	26164.6	295.075	30931.4	637.838	10039.4	407.688	4511.05	352.613	11378.7
527.988	3843.51	355.195	2292.09	352.793	37414.5	525.586	3804.79	352.793	1079.81	295.195	1076.23	527.988	6681.77	412.793	4764.26	295.195	2632.9	643.183	20906.9	412.793	3640.08	415.195	5140.57	407.988	39222	415.195	26210.6	295.195	31049.4	638.378	10097.9	407.988	4534.28	352.793	11440.3
528.288	3853.59	355.315	2295.76	352.973	37658.8	525.946	3815.17	352.973	1081.65	295.315	1078.23	528.288	6696.69	412.973	4773.75	295.315	2637	643.604	20965.4	412.973	3647.8	415.315	5156.25	408.288	39324.9	415.315	26256.8	295.315	31167.9	638.919	10156.8	408.288	4557.62	352.973	11502.2
528.589	3863.71	355.435	2299.43	353.153	37904.7	526.306	3825.59	353.153	1083.48	295.435	1080.24	528.589	6711.64	413.153	4783.25	295.435	2641.11	644.024	21024	413.153	3655.53	415.435	5171.97	408.589	39428.2	415.435	26303	295.435	31286.8	639.459	10216.1	408.589	4581.09	353.153	11564.4
528.889	3873.84	355.556	2303.11	353.333	38152.2	526.667	3836.03	353.333	1085.33	295.556	1082.26	528.889	6726.62	413.333	4792.77	295.556	2645.23	644.444	21082.7	413.333	3663.28	415.556	5187.75	408.889	39531.7	415.556	26349.3	295.556	31406.1	640	10275.7	408.889	4604.67	353.333	11626.9
529.189	3884.01	355.676	2306.79	353.514	38401.3	527.027	3846.5	353.514	1087.17	295.676	1084.28	529.189	6741.64	413.514	4802.31	295.676	2649.36	644.865	21141.7	413.514	3671.04	415.676	5203.57	409.189	39635.4	415.676	26395.7	295.676	31525.9	640.541	10335.6	409.189	4628.38	353.514	11689.8
529.489	3894.2	355.796	2310.48	353.694	38652.1	527.387	3857	353.694	1089.02	295.796	1086.3	529.489	6756.69	413.694	4811.87	295.796	2653.49	645.285	21200.7	413.694	3678.82	415.796	5219.44	409.489	39739.5	415.796	26442.2	295.796	31646.2	641.081	10395.9	409.489	4652.2	353.694	11753.1
529.79	3904.42	355.916	2314.18	353.874	38904.5	527.748	3867.53	353.874	1090.87	295.916	1088.32	529.79	6771.77	413.874	4821.45	295.916	2657.62	645.706	21260	413.874	3686.62	415.916	5235.36	409.79	39843.8	415.916	26488.7	295.916	31766.9	641.622	10456.6	409.79	4676.16	353.874	11816.6
530.09	3914.67	356.036	2317.88	354.054	39158.5	528.108	3878.09	354.054	1092.73	296.036	1090.35	530.09	6786.89	414.054	4831.05	296.036	2661.77	646.126	21319.4	414.054	3694.43	416.036	5251.33	410.09	39948.4	416.036	26535.4	296.036	31888.1	642.162	10517.6	410.09	4700.23	354.054	11880.6
530.39	3924.94	356.156	2321.59	354.234	39414.2	528.468	3888.68	354.234	1094.58	296.156	1092.38	530.39	6802.04	414.234	4840.67	296.156	2665.92	646.547	21379	414.234	3702.27	416.156	5267.35	410.39	40053.3	416.156	26582.1	296.156	32009.8	642.703	10578.9	410.39	4724.43	354.234	11944.8
530.691	3935.24	356.276	2325.3	354.414	39671.6	528.829	3899.29	354.414	1096.45	296.276	1094.42	530.691	6817.23	414.414	4850.3	296.276	2670.07	646.967	21438.8	414.414	3710.11	416.276	5283.41	410.691	40158.4	416.276	26628.9	296.276	32131.9	643.243	10640.6	410.691	4748.75	354.414	12009.4
530.991	3945.57	356.396	2329.02	354.595	39930.6	529.189	3909.93	354.595	1098.31	296.396	1096.46	530.991	6832.45	414.595	4859.96	296.396	2674.24	647.387	21498.7	414.595	3717.98	416.396	5299.53	410.991	40263.8	416.396	26675.8	296.396	32254.5	643.784	10702.7	410.991	4773.2	354.595	12074.4
531.291	3955.93	356.517	2332.74	354.775	40191.3	529.55	3920.61	354.775	1100.18	296.517	1098.51	531.291	6847.7	414.775	4869.63	296.517	2678.41	647.808	21558.8	414.775	3725.86	416.517	5315.69	411.291	40369.5	416.517	26722.7	296.517	32377.5	644.324	10765.1	411.291	4797.77	354.775	12139.7
531.592	3966.31	356.637	2336.48	354.955	40453.8	529.91	3931.31	354.955	1102.05	296.637	1100.55	531.592	6862.99	414.955	4879.33	296.637	2682.58	648.228	21619	414.955	3733.76	416.637	5331.91	411.592	40475.5	416.637	26769.8	296.637	32501	644.865	10827.9	411.592	4822.47	354.955	12205.4
531.892	3976.72	356.757	2340.21	355.135	40717.9	530.27	3942.04	355.135	1103.92	296.757	1102.61	531.892	6878.31	415.135	4889.04	296.757	2686.76	648.649	21679.5	415.135	3741.67	416.757	5348.17	411.892	40581.8	416.757	26816.9	296.757	32625	645.405	10891.1	411.892	4847.3	355.135	12271.4
532.192	3987.15	356.877	2343.96	355.315	40983.8	530.631	3952.8	355.315	1105.8	296.877	1104.66	532.192	6893.67	415.315	4898.77	296.877	2690.95	649.069	21740	415.315	3749.6	416.877	5364.48	412.192	40688.3	416.877	26864.1	296.877	32749.5	645.946	10954.6	412.192	4872.26	355.315	12337.8
532.492	3997.62	356.997	2347.71	355.495	41251.4	530.991	3963.59	355.495	1107.68	296.997	1106.72	532.492	6909.06	415.495	4908.52	296.997	2695.15	649.489	21800.8	415.495	3757.55	416.997	5380.84	412.492	40795.1	416.997	26911.4	296.997	32874.4	646.486	11018.5	412.492	4897.34	355.495	12404.5
532.793	4008.11	357.117	2351.46	355.676	41520.8	531.351	3974.41	355.676	1109.56	297.117	1108.78	532.793	6924.48	415.676	4918.29	297.117	2699.35	649.91	21861.7	415.676	3765.51	417.117	5397.26	412.793	40902.2	417.117	26958.8	297.117	32999.8	647.027	11082.8	412.793	4922.55	355.676	12471.6
533.093	4018.62	357.237	2355.22	355.856	41791.9	531.712	3985.26	355.856	1111.45	297.237	1110.85	533.093	6939.94	415.856	4928.08	297.237	2703.56	650.33	21922.8	415.856	3773.5	417.237	5413.72	413.093	41009.6	417.237	27006.3	297.237	33125.7	647.568	11147.5	413.093	4947.9	355.856	12539.1
533.393	4029.17	357.357	2358.99	356.036	42064.8	532.072	3996.14	356.036	1113.34	297.357	1112.92	533.393	6955.44	416.036	4937.89	297.357	2707.78	650.751	21984.1	416.036	3781.49	417.357	5430.23	413.393	41117.2	417.357	27053.8	297.357	33252.1	648.108	11212.5	413.393	4973.37	356.036	12606.9
533.694	4039.74	357.477	2362.76	356.216	42339.5	532.432	4007.05	356.216	1115.23	297.477	1115	533.694	6970.97	416.216	4947.72	297.477	2712	651.171	22045.6	416.216	3789.51	417.477	5446.79	413.694	41225.2	417.477	27101.5	297.477	33379	648.649	11277.9	413.694	4998.97	356.216	12675.1
533.994	4050.35	357.598	2366.54	356.396	42616	532.793	4017.99	356.396	1117.13	297.598	1117.08	533.994	6986.53	416.396	4957.57	297.598	2716.23	651.592	22107.2	416.396	3797.54	417.598	5463.4	413.994	41333.4	417.598	27149.2	297.598	33506.3	649.189	11343.7	413.994	5024.71	356.396	12743.7
534.294	4060.98	357.718	2370.33	356.577	42894.2	533.153	4028.96	356.577	1119.03	297.718	1119.16	534.294	7002.13	416.577	4967.44	297.718	2720.46	652.012	22169	416.577	3805.59	417.718	5480.07	414.294	41441.9	417.718	27197	297.718	33634.1	649.73	11409.9	414.294	5050.58	356.577	12812.6
534.595	4071.63	357.838	2374.12	356.757	43174.3	533.514	4039.95	356.757	1120.93	297.838	1121.25	534.595	7017.76	416.757	4977.33	297.838	2724.7	652.432	22230.9	416.757	3813.66	417.838	5496.78	414.595	41550.7	417.838	27244.9	297.838	33762.4	650.27	11476.4	414.595	5076.58	356.757	12881.9
534.895	4082.32	357.958	2377.92	356.937	43456.2	533.874	4050.98	356.937	1122.83	297.958	1123.34	534.895	7033.43	416.937	4987.24	297.958	2728.95	652.853	22293.1	416.937	3821.74	417.958	5513.55	414.895	41659.8	417.958	27292.8	297.958	33891.2	650.811	11543.4	414.895	5102.72	356.937	12951.6
535.195	4093.03	358.078	2381.72	357.117	43740	534.234	4062.04	357.117	1124.74	298.078	1125.43	535.195	7049.13	417.117	4997.17	298.078	2733.21	653.273	22355.4	417.117	3829.84	418.078	5530.37	415.195	41769.1	418.078	27340.9	298.078	34020.5	651.351	11610.7	415.195	5128.99	357.117	13021.7
535.495	4103.77	358.198	2385.53	357.297	44025.6	534.595	4073.13	357.297	1126.66	298.198	1127.53	535.495	7064.87	417.297	5007.11	298.198	2737.47	653.694	22417.9	417.297	3837.96	418.198	5547.23	415.495	41878.8	418.198	27389	298.198	34150.3	651.892	11678.4	415.495	5155.39	357.297	13092.1
535.796	4114.54	358.318	2389.35	357.477	44313.1	534.955	4084.25	357.477	1128.57	298.318	1129.63	535.796	7080.64	417.477	5017.08	298.318	2741.74	654.114	22480.5	417.477	3846.1	418.318	5564.15	415.796	41988.7	418.318	27437.2	298.318	34280.6	652.432	11746.6	415.796	5181.93	357.477	13162.9
536.096	4125.34	358.438	2393.17	357.658	44602.4	535.315	4095.4	357.658	1130.49	298.438	1131.74	536.096	7096.45	417.658	5027.07	298.438	2746.01	654.535	22543.4	417.658	3854.25	418.438	5581.12	416.096	42099	418.438	27485.5	298.438	34411.4	652.973	11815.1	416.096	5208.61	357.658	13234.1
536.396	4136.17	358.559	2397	357.838	44893.7	535.676	4106.58	357.838	1132.41	298.559	1133.85	536.396	7112.29	417.838	5037.08	298.559	2750.29	654.955	22606.4	417.838	3862.42	418.559	5598.15	416.396	42209.5	418.559	27533.9	298.559	34542.6	653.514	11884	416.396	5235.43	357.838	13305.7
536.697	4147.02	358.679	2400.83	358.018	45186.8	536.036	4117.79	358.018	1134.34	298.679	1135.96	536.697	7128.17	418.018	5047.1	298.679	2754.58	655.375	22669.5	418.018	3870.61	418.679	5615.22	416.697	42320.3	418.679	27582.4	298.679	34674.4	654.054	11953.4	416.697	5262.38	358.018	13377.7
536.997	4157.9	358.799	2404.67	358.198	45481.9	536.396	4129.03	358.198	1136.27	298.799	1138.08	536.997	7144.08	418.198	5057.15	298.799	2758.87	655.796	22732.9	418.198	3878.81	418.799	5632.35	416.997	42431.4	418.799	27631	298.799	34806.7	654.595	12023.1	416.997	5289.47	358.198	13450
537.297	4168.82	358.919	2408.52	358.378	45778.9	536.757	4140.3	358.378	1138.2	298.919	1140.2	537.297	7160.03	418.378	5067.22	298.919	2763.18	656.216	22796.4	418.378	3887.03	418.919	5649.53	417.297	42542.8	418.919	27679.6	298.919	34939.5	655.135	12093.2	417.297	5316.71	358.378	13522.8
537.598	4179.76	359.039	2412.37	358.559	46077.8	537.117	4151.6	358.559	1140.13	299.039	1142.33	537.598	7176.02	418.559	5077.3	299.039	2767.48	656.637	22860.2	418.559	3895.27	419.039	5666.76	417.598	42654.5	419.039	27728.4	299.039	35072.8	655.676	12163.8	417.598	5344.08	358.559	13596
537.898	4190.73	359.159	2416.23	358.739	46378.7	537.477	4162.93	358.739	1142.07	299.159	1144.46	537.898	7192.04	418.739	5087.41	299.159	2771.8	657.057	22924.1	418.739	3903.53	419.159	5684.04	417.898	42766.4	419.159	27777.2	299.159	35206.6	656.216	12234.7	417.898	5371.59	358.739	13669.5
538.198	4201.72	359.279	2420.09	358.919	46681.5	537.838	4174.3	358.919	1144.01	299.279	1146.59	538.198	7208.1	418.919	5097.54	299.279	2776.12	657.477	22988.1	418.919	3911.8	419.279	5701.38	418.198	42878.7	419.279	27826.1	299.279	35340.9	656.757	12306.1	418.198	5399.25	358.919	13743.4
538.499	4212.75	359.399	2423.96	359.099	46986.4	538.198	4185.69	359.099	1145.96	299.399	1148.73	538.499	7224.19	419.099	5107.69	299.399	2780.45	657.898	23052.4	419.099	3920.09	419.399	5718.77	418.498	42991.3	419.399	27875.1	299.399	35475.7	657.297	12377.9	418.498	5427.04	359.099	13817.8
538.799	4223.81	359.52	2427.84	359.279	47293.2	538.559	4197.12	359.279	1147.91	299.52	1150.87	538.799	7240.32	419.279	5117.85	299.52	2784.78	658.318	23116.8	419.279	3928.4	419.52	5736.21	418.799	43104.1	419.52	27924.2	299.52	35611.1	657.838	12450.1	418.799	5454.98	359.279	13892.5
539.099	4234.89	359.64	2431.72	359.459	47602	538.919	4208.57	359.459	1149.86	299.64	1153.02	539.099	7256.48	419.459	5128.04	299.64	2789.13	658.739	23181.4	419.459	3936.73	419.64	5753.71	419.099	43217.3	419.64	27973.3	299.64	35746.9	658.378	12522.7	419.099	5483.07	359.459	13967.7
539.399	4246	359.76	2435.61	359.64	47912.8	539.279	4220.06	359.64	1151.81	299.76	1155.17	539.399	7272.68	419.64	5138.25	299.76	2793.47	659.159	23246.2	419.64	3945.07	419.76	5771.26	419.399	43330.7	419.76	28022.6	299.76	35883.3	658.919	12595.8	419.399	5511.29	359.64	14043.2
539.7	4257.15	359.88	2439.51	359.82	48225.7	539.64	4231.58	359.82	1153.77	299.88	1157.32	539.7	7288.92	419.82	5148.48	299.88	2797.83	659.58	23311.2	419.82	3953.44	419.88	5788.86	419.7	43444.5	419.88	28071.9	299.88	36020.2	659.459	12669.3	419.7	5539.67	359.82	14119.2
540	4268.32	360	2443.41	360	48540.6	540	4243.13	360	1155.73	300	1159.48	540	7305.19	420	5158.73	300	2802.19	660	23376.3	420	3961.82	420	5806.52	420	43558.5	420	28121.3	300	36157.6	660	12743.2	420	5568.19	360	14195.6

## Sheet: Table 3A_3_lin. fit parameter
LINEAR FIT	y=kx+d
ADHESIVE	Fru-BHT				Fru-HMF(5%)-BHT				Fru-HMF(50%)-BHT				Fru-HMDA				Fru-HMF(5%)-HMDA				Fru-HMF(50%)-HMDA
	VALUE	STANDARD ERROR	t-VALUE	p.>|t|	VALUE	STANDARD ERROR	t-VALUE	p.>|t|	VALUE	STANDARD ERROR	t-VALUE	p.>|t|	VALUE	STANDARD ERROR	t-VALUE	p.>|t|	VALUE	STANDARD ERROR	t-VALUE	p.>|t|	VALUE	STANDARD ERROR	t-VALUE	p.>|t|
linear fit 85°C:
Intersection with y-axis	4.07735	0.1384	29.4615	7.90317e-06	4.73134	0.12233	38.6771	2.17735e-07	5.3316	0.15719	33.9175	4.50761e-06	6.11642	0.09461	64.6462	9.21323e-10	7.16337	0.09772	73.305	2.07529e-07	2.75071	0.1304	21.0942	2.67944e-08
slope	0.00779	0.000343212	22.6885	2.23525e-05	0.00652	0.000322366	20.2116	5.48253e-06	0.00644	0.000389829	16.5208	7.86128e-05	0.00584	0.000201079	29.0259	1.1079e-07	0.00827	0.000338377	24.4451	1.66172e-05	0.00996	0.000305832	32.555	8.64014e-10
linear fit 90°C:
Intersection with y-axis	3.32231	0.3384	9.8176	0.06462	3.96398	0.2037	19.4597	0.00263	4.47638	0.31576	14.1765	0.00494	3.91187	0.29248	13.375	0.00554	4.37468	0.27721	15.7812	0.04029	2.66565	0.21052	12.6622	0.000224014
slope	0.01235	0.00111	11.0922	0.05724	0.00842	0.00073219	11.5046	0.00747	0.00951	0.00093767	10.1403	0.00959	0.01023	0.000868529	11.7816	0.00713	0.01392	0.000762993	18.2426	0.03486	0.01373	0.000728973	18.8281	4.68596e-05
linear fit 95°C:
Intersection with y-axis	-0.13024	1.07488	-0.12117	0.91463	2.68849	0.26303	10.2212	0.06209	4.31583	0.29761	14.5018	0.04383	0.23498	1.52468	0.15411	0.90265	1.49467	0.28498	5.24486	0.11994	0.60481	0.4909	1.23205	0.34312
slope	0.0296	0.00386	7.66116	0.01661	0.01444	0.00107	13.4517	0.04724	0.01195	0.00121	9.83916	0.06448	0.01973	0.0042	4.70262	0.13339	0.02987	0.00116	25.6737	0.02478	0.0244	0.00176	13.8266	0.00519
ADHESIVE	Fru-BHT			Fru-HMF(5%)-BHT			Fru-HMF(50%)-BHT			Fru-HMDA			Fru-HMF(5%)-HMDA			Fru-HMF(50%)-HMDA
TEMPERATURE	85°C	90°C	95°C	85°C	90°C	95°C	85°C	90°C	95°C	85°C	90°C	95°C	85°C	90°C	95°C	85°C	90°C	95°C
NUMBER OF DATAPOINTS	6	3	4	7	4	3	6	4	3	8	4	3	6	3	3	10	6	4
DEGREE OF FREEDOM	4	1	2	5	2	1	4	2	1	6	2	1	4	1	1	8	4	2
ERROR SUM OF SQUARES	0.02968	0.00892	0.53738	0.05238	0.0193	0.0083	0.0383	0.03165	0.01063	0.03668	0.02716	0.1268	0.02885	0.00419	0.00975	0.22224	0.13391	0.11208
PEARSON R	0.99614	0.99596	0.98339	0.99394	0.99253	0.99725	0.99275	0.99041	0.99487	0.99646	0.99287	0.97813	0.99667	0.9985	0.99924	0.99625	0.99441	0.99481
R-SQUARE (COD)	0.99229	0.99194	0.96705	0.98791	0.98511	0.9945	0.98556	0.98092	0.98978	0.99293	0.9858	0.95674	0.99335	0.997	0.99849	0.99251	0.98884	0.98965
COR. R-SQUARE	0.99036	0.98388	0.95057	0.98549	0.97767	0.98901	0.98195	0.97138	0.97955	0.99175	0.97869	0.91347	0.99169	0.99401	0.99697	0.99157	0.98605	0.98447
d=	intersection with y-axis
k=	slope

## Sheet: Table 3A_2_linear fit of data
LINEAR FIT																		LINEAR FIT
Fructose-BHT						Fructose-HMF(5%)-BHT						Fructose-HMF(50%)-BHT						Fructose-HMDA						Fructose-HMF(5%)-HMDA						Fructose-HMF(50%)-HMDA
Temperature: 85°C		90°C		95°C		85°C		90°C		95°C		85°C		90°C		95°C		Temperature: 85°C		90°C		95°C		85°C		90°C		95°C		85°C		90°C		95°C
Time (fit)	ln viscosity	Time (fit)	ln viscosity	Time (fit)	ln viscosity	Time (fit)	ln viscosity	Time (fit)	ln viscosity	Time (fit)	ln viscosity	Time (fit)	ln viscosity	Time (fit)	ln viscosity	Time (fit)	ln viscosity	Time (fit)	ln viscosity	Time (fit)	ln viscosity	Time (fit)	ln viscosity	Time (fit)	ln viscosity	Time (fit)	ln viscosity	Time (fit)	ln viscosity	Time (fit)	ln viscosity	Time (fit)	ln viscosity	Time (fit)	ln viscosity
[s]	[-]	[s]	[-]	[s]	[-]	[s]	[-]	[s]	[-]	[s]	[-]	[s]	[-]	[s]	[-]	[s]	[-]	[s]	[-]	[s]	[-]	[s]	[-]	[s]	[-]	[s]	[-]	[s]	[-]	[s]	[-]	[s]	[-]	[s]	[-]
240	5.94621	240	6.28597	180	5.19767	180	5.90414	180	5.48022	180	5.28854	240	6.87727	240	6.75835	180	6.4676	240	7.51718	240	6.36771	300	6.15539	120	8.15596	300	8.55037	180	6.87115	120	3.94547	120	4.31267	180	4.99627
240.3	5.94855	240.12	6.28746	180.18	5.203	180.36	5.90648	180.18	5.48173	180.12	5.29027	240.3	6.87921	240.18	6.76006	180.12	6.46904	240.42	7.51964	240.18	6.36955	300.12	6.15777	120.3	8.15845	300.12	8.55204	180.12	6.87473	120.541	3.95085	120.3	4.31679	180.18	5.00066
240.601	5.95089	240.24	6.28894	180.36	5.20834	180.721	5.90883	180.36	5.48325	180.24	5.29201	240.601	6.88114	240.36	6.76177	180.24	6.47048	240.841	7.52209	240.36	6.3714	300.24	6.16014	120.601	8.16093	300.24	8.55371	180.24	6.87832	121.081	3.95624	120.601	4.32091	180.36	5.00506
240.901	5.95323	240.36	6.29042	180.541	5.21367	181.081	5.91118	180.541	5.48477	180.36	5.29375	240.901	6.88308	240.541	6.76349	180.36	6.47191	241.261	7.52454	240.541	6.37324	300.36	6.16251	120.901	8.16341	300.36	8.55539	180.36	6.88191	121.622	3.96162	120.901	4.32504	180.541	5.00945
241.201	5.95557	240.48	6.29191	180.721	5.219	181.441	5.91353	180.721	5.48629	180.48	5.29548	241.201	6.88501	240.721	6.7652	180.48	6.47335	241.682	7.527	240.721	6.37508	300.48	6.16488	121.201	8.1659	300.48	8.55706	180.48	6.8855	122.162	3.967	121.201	4.32916	180.721	5.01385
241.501	5.95791	240.601	6.29339	180.901	5.22433	181.802	5.91588	180.901	5.4878	180.601	5.29722	241.501	6.88694	240.901	6.76691	180.601	6.47478	242.102	7.52945	240.901	6.37693	300.601	6.16725	121.501	8.16838	300.601	8.55873	180.601	6.88909	122.703	3.97238	121.501	4.33328	180.901	5.01825
241.802	5.96024	240.721	6.29487	181.081	5.22967	182.162	5.91822	181.081	5.48932	180.721	5.29895	241.802	6.88888	241.081	6.76863	180.721	6.47622	242.523	7.5319	241.081	6.37877	300.721	6.16962	121.802	8.17087	300.721	8.5604	180.721	6.89267	123.243	3.97776	121.802	4.3374	181.081	5.02264
242.102	5.96258	240.841	6.29636	181.261	5.235	182.523	5.92057	181.261	5.49084	180.841	5.30069	242.102	6.89081	241.261	6.77034	180.841	6.47766	242.943	7.53436	241.261	6.38061	300.841	6.17199	122.102	8.17335	300.841	8.56207	180.841	6.89626	123.784	3.98314	122.102	4.34152	181.261	5.02704
242.402	5.96492	240.961	6.29784	181.441	5.24033	182.883	5.92292	181.441	5.49236	180.961	5.30242	242.402	6.89275	241.441	6.77205	180.961	6.47909	243.363	7.53681	241.441	6.38246	300.961	6.17436	122.402	8.17583	300.961	8.56375	180.961	6.89985	124.324	3.98853	122.402	4.34564	181.441	5.03143
242.703	5.96726	241.081	6.29932	181.622	5.24567	183.243	5.92527	181.622	5.49388	181.081	5.30416	242.703	6.89468	241.622	6.77377	181.081	6.48053	243.784	7.53927	241.622	6.3843	301.081	6.17673	122.703	8.17832	301.081	8.56542	181.081	6.90344	124.865	3.99391	122.703	4.34977	181.622	5.03583
243.003	5.9696	241.201	6.30081	181.802	5.251	183.604	5.92762	181.802	5.49539	181.201	5.30589	243.003	6.89661	241.802	6.77548	181.201	6.48196	244.204	7.54172	241.802	6.38614	301.201	6.1791	123.003	8.1808	301.201	8.56709	181.201	6.90703	125.405	3.99929	123.003	4.35389	181.802	5.04023
243.303	5.97194	241.321	6.30229	181.982	5.25633	183.964	5.92996	181.982	5.49691	181.321	5.30763	243.303	6.89855	241.982	6.77719	181.321	6.4834	244.625	7.54417	241.982	6.38799	301.321	6.18147	123.303	8.18329	301.321	8.56876	181.321	6.91061	125.946	4.00467	123.303	4.35801	181.982	5.04462
243.604	5.97427	241.441	6.30377	182.162	5.26167	184.324	5.93231	182.162	5.49843	181.441	5.30936	243.604	6.90048	242.162	6.77891	181.441	6.48484	245.045	7.54663	242.162	6.38983	301.441	6.18384	123.604	8.18577	301.441	8.57043	181.441	6.9142	126.486	4.01005	123.604	4.36213	182.162	5.04902
243.904	5.97661	241.562	6.30526	182.342	5.267	184.685	5.93466	182.342	5.49995	181.562	5.3111	243.904	6.90242	242.342	6.78062	181.562	6.48627	245.465	7.54908	242.342	6.39168	301.562	6.18621	123.904	8.18825	301.562	8.57211	181.562	6.91779	127.027	4.01544	123.904	4.36625	182.342	5.05341
244.204	5.97895	241.682	6.30674	182.523	5.27233	185.045	5.93701	182.523	5.50146	181.682	5.31283	244.204	6.90435	242.523	6.78233	181.682	6.48771	245.886	7.55153	242.523	6.39352	301.682	6.18858	124.204	8.19074	301.682	8.57378	181.682	6.92138	127.568	4.02082	124.204	4.37037	182.523	5.05781
244.505	5.98129	241.802	6.30822	182.703	5.27767	185.405	5.93936	182.703	5.50298	181.802	5.31457	244.505	6.90628	242.703	6.78405	181.802	6.48914	246.306	7.55399	242.703	6.39536	301.802	6.19095	124.504	8.19322	301.802	8.57545	181.802	6.92496	128.108	4.0262	124.504	4.3745	182.703	5.06221
244.805	5.98363	241.922	6.30971	182.883	5.283	185.766	5.9417	182.883	5.5045	181.922	5.3163	244.805	6.90822	242.883	6.78576	181.922	6.49058	246.727	7.55644	242.883	6.39721	301.922	6.19332	124.805	8.19571	301.922	8.57712	181.922	6.92855	128.649	4.03158	124.805	4.37862	182.883	5.0666
245.105	5.98597	242.042	6.31119	183.063	5.28833	186.126	5.94405	183.063	5.50602	182.042	5.31804	245.105	6.91015	243.063	6.78747	182.042	6.49202	247.147	7.5589	243.063	6.39905	302.042	6.19569	125.105	8.19819	302.042	8.57879	182.042	6.93214	129.189	4.03696	125.105	4.38274	183.063	5.071
245.405	5.9883	242.162	6.31267	183.243	5.29367	186.486	5.9464	183.243	5.50754	182.162	5.31977	245.405	6.91209	243.243	6.78918	182.162	6.49345	247.568	7.56135	243.243	6.40089	302.162	6.19806	125.405	8.20067	302.162	8.58047	182.162	6.93573	129.73	4.04234	125.405	4.38686	183.243	5.07539
245.706	5.99064	242.282	6.31416	183.423	5.299	186.847	5.94875	183.423	5.50905	182.282	5.32151	245.706	6.91402	243.423	6.7909	182.282	6.49489	247.988	7.5638	243.423	6.40274	302.282	6.20044	125.706	8.20316	302.282	8.58214	182.282	6.93932	130.27	4.04773	125.706	4.39098	183.423	5.07979
246.006	5.99298	242.402	6.31564	183.604	5.30433	187.207	5.9511	183.604	5.51057	182.402	5.32324	246.006	6.91595	243.604	6.79261	182.402	6.49632	248.408	7.56626	243.604	6.40458	302.402	6.20281	126.006	8.20564	302.402	8.58381	182.402	6.9429	130.811	4.05311	126.006	4.3951	183.604	5.08418
246.306	5.99532	242.523	6.31712	183.784	5.30967	187.568	5.95344	183.784	5.51209	182.523	5.32498	246.306	6.91789	243.784	6.79432	182.523	6.49776	248.829	7.56871	243.784	6.40643	302.523	6.20518	126.306	8.20813	302.523	8.58548	182.523	6.94649	131.351	4.05849	126.306	4.39923	183.784	5.08858
246.607	5.99766	242.643	6.31861	183.964	5.315	187.928	5.95579	183.964	5.51361	182.643	5.32671	246.607	6.91982	243.964	6.79604	182.643	6.4992	249.249	7.57116	243.964	6.40827	302.643	6.20755	126.607	8.21061	302.643	8.58715	182.643	6.95008	131.892	4.06387	126.607	4.40335	183.964	5.09298
246.907	6	242.763	6.32009	184.144	5.32033	188.288	5.95814	184.144	5.51512	182.763	5.32845	246.907	6.92176	244.144	6.79775	182.763	6.50063	249.67	7.57362	244.144	6.41011	302.763	6.20992	126.907	8.21309	302.763	8.58882	182.763	6.95367	132.432	4.06925	126.907	4.40747	184.144	5.09737
247.207	6.00234	242.883	6.32157	184.324	5.32567	188.649	5.96049	184.324	5.51664	182.883	5.33018	247.207	6.92369	244.324	6.79946	182.883	6.50207	250.09	7.57607	244.324	6.41196	302.883	6.21229	127.207	8.21558	302.883	8.5905	182.883	6.95726	132.973	4.07464	127.207	4.41159	184.324	5.10177
247.508	6.00467	243.003	6.32306	184.505	5.331	189.009	5.96284	184.505	5.51816	183.003	5.33192	247.508	6.92562	244.505	6.80118	183.003	6.5035	250.511	7.57853	244.505	6.4138	303.003	6.21466	127.508	8.21806	303.003	8.59217	183.003	6.96084	133.514	4.08002	127.508	4.41571	184.505	5.10616
247.808	6.00701	243.123	6.32454	184.685	5.33633	189.369	5.96518	184.685	5.51968	183.123	5.33365	247.808	6.92756	244.685	6.80289	183.123	6.50494	250.931	7.58098	244.685	6.41564	303.123	6.21703	127.808	8.22055	303.123	8.59384	183.123	6.96443	134.054	4.0854	127.808	4.41983	184.685	5.11056
248.108	6.00935	243.243	6.32602	184.865	5.34167	189.73	5.96753	184.865	5.52119	183.243	5.33539	248.108	6.92949	244.865	6.8046	183.243	6.50638	251.351	7.58343	244.865	6.41749	303.243	6.2194	128.108	8.22303	303.243	8.59551	183.243	6.96802	134.595	4.09078	128.108	4.42396	184.865	5.11496
248.408	6.01169	243.363	6.32751	185.045	5.347	190.09	5.96988	185.045	5.52271	183.363	5.33712	248.408	6.93143	245.045	6.80632	183.363	6.50781	251.772	7.58589	245.045	6.41933	303.363	6.22177	128.408	8.22551	303.363	8.59718	183.363	6.97161	135.135	4.09616	128.408	4.42808	185.045	5.11935
248.709	6.01403	243.483	6.32899	185.225	5.35233	190.45	5.97223	185.225	5.52423	183.483	5.33886	248.709	6.93336	245.225	6.80803	183.483	6.50925	252.192	7.58834	245.225	6.42118	303.483	6.22414	128.709	8.228	303.483	8.59886	183.483	6.9752	135.676	4.10154	128.709	4.4322	185.225	5.12375
249.009	6.01637	243.604	6.33047	185.405	5.35767	190.811	5.97457	185.405	5.52575	183.604	5.34059	249.009	6.93529	245.405	6.80974	183.604	6.51068	252.613	7.5908	245.405	6.42302	303.604	6.22651	129.009	8.23048	303.604	8.60053	183.604	6.97878	136.216	4.10693	129.009	4.43632	185.405	5.12814
249.309	6.0187	243.724	6.33196	185.586	5.363	191.171	5.97692	185.586	5.52727	183.724	5.34233	249.309	6.93723	245.586	6.81146	183.724	6.51212	253.033	7.59325	245.586	6.42486	303.724	6.22888	129.309	8.23297	303.724	8.6022	183.724	6.98237	136.757	4.11231	129.309	4.44044	185.586	5.13254
249.61	6.02104	243.844	6.33344	185.766	5.36833	191.532	5.97927	185.766	5.52878	183.844	5.34406	249.61	6.93916	245.766	6.81317	183.844	6.51356	253.453	7.5957	245.766	6.42671	303.844	6.23125	129.61	8.23545	303.844	8.60387	183.844	6.98596	137.297	4.11769	129.61	4.44456	185.766	5.13693
249.91	6.02338	243.964	6.33492	185.946	5.37367	191.892	5.98162	185.946	5.5303	183.964	5.3458	249.91	6.9411	245.946	6.81488	183.964	6.51499	253.874	7.59816	245.946	6.42855	303.964	6.23362	129.91	8.23793	303.964	8.60554	183.964	6.98955	137.838	4.12307	129.91	4.44869	185.946	5.14133
250.21	6.02572	244.084	6.33641	186.126	5.379	192.252	5.98397	186.126	5.53182	184.084	5.34753	250.21	6.94303	246.126	6.8166	184.084	6.51643	254.294	7.60061	246.126	6.43039	304.084	6.23599	130.21	8.24042	304.084	8.60722	184.084	6.99314	138.378	4.12845	130.21	4.45281	186.126	5.14573
250.511	6.02806	244.204	6.33789	186.306	5.38433	192.613	5.98631	186.306	5.53334	184.204	5.34927	250.511	6.94496	246.306	6.81831	184.204	6.51786	254.715	7.60306	246.306	6.43224	304.204	6.23836	130.511	8.2429	304.204	8.60889	184.204	6.99672	138.919	4.13384	130.511	4.45693	186.306	5.15012
250.811	6.0304	244.324	6.33937	186.486	5.38967	192.973	5.98866	186.486	5.53485	184.324	5.351	250.811	6.9469	246.486	6.82002	184.324	6.5193	255.135	7.60552	246.486	6.43408	304.324	6.24073	130.811	8.24539	304.324	8.61056	184.324	7.00031	139.459	4.13922	130.811	4.46105	186.486	5.15452
251.111	6.03273	244.444	6.34086	186.667	5.395	193.333	5.99101	186.667	5.53637	184.444	5.35274	251.111	6.94883	246.667	6.82174	184.444	6.52074	255.556	7.60797	246.667	6.43593	304.444	6.2431	131.111	8.24787	304.444	8.61223	184.444	7.0039	140	4.1446	131.111	4.46517	186.667	5.15891
251.411	6.03507	244.565	6.34234	186.847	5.40033	193.694	5.99336	186.847	5.53789	184.565	5.35447	251.411	6.95077	246.847	6.82345	184.565	6.52217	255.976	7.61043	246.847	6.43777	304.565	6.24548	131.411	8.25035	304.565	8.6139	184.565	7.00749	140.541	4.14998	131.411	4.46929	186.847	5.16331
251.712	6.03741	244.685	6.34382	187.027	5.40567	194.054	5.99571	187.027	5.53941	184.685	5.35621	251.712	6.9527	247.027	6.82516	184.685	6.52361	256.396	7.61288	247.027	6.43961	304.685	6.24785	131.712	8.25284	304.685	8.61558	184.685	7.01107	141.081	4.15536	131.712	4.47342	187.027	5.16771
252.012	6.03975	244.805	6.34531	187.207	5.411	194.414	5.99805	187.207	5.54093	184.805	5.35794	252.012	6.95463	247.207	6.82688	184.805	6.52504	256.817	7.61533	247.207	6.44146	304.805	6.25022	132.012	8.25532	304.805	8.61725	184.805	7.01466	141.622	4.16074	132.012	4.47754	187.207	5.1721
252.312	6.04209	244.925	6.34679	187.387	5.41633	194.775	6.0004	187.387	5.54244	184.925	5.35968	252.312	6.95657	247.387	6.82859	184.925	6.52648	257.237	7.61779	247.387	6.4433	304.925	6.25259	132.312	8.25781	304.925	8.61892	184.925	7.01825	142.162	4.16613	132.312	4.48166	187.387	5.1765
252.613	6.04443	245.045	6.34827	187.568	5.42166	195.135	6.00275	187.568	5.54396	185.045	5.36141	252.613	6.9585	247.568	6.8303	185.045	6.52791	257.658	7.62024	247.568	6.44514	305.045	6.25496	132.613	8.26029	305.045	8.62059	185.045	7.02184	142.703	4.17151	132.613	4.48578	187.568	5.18089
252.913	6.04677	245.165	6.34976	187.748	5.427	195.495	6.0051	187.748	5.54548	185.165	5.36315	252.913	6.96044	247.748	6.83201	185.165	6.52935	258.078	7.62269	247.748	6.44699	305.165	6.25733	132.913	8.26277	305.165	8.62226	185.165	7.02543	143.243	4.17689	132.913	4.4899	187.748	5.18529
253.213	6.0491	245.285	6.35124	187.928	5.43233	195.856	6.00745	187.928	5.547	185.285	5.36488	253.213	6.96237	247.928	6.83373	185.285	6.53079	258.498	7.62515	247.928	6.44883	305.285	6.2597	133.213	8.26526	305.285	8.62394	185.285	7.02901	143.784	4.18227	133.213	4.49402	187.928	5.18968
253.514	6.05144	245.405	6.35272	188.108	5.43766	196.216	6.00979	188.108	5.54851	185.405	5.36662	253.514	6.9643	248.108	6.83544	185.405	6.53222	258.919	7.6276	248.108	6.45068	305.405	6.26207	133.514	8.26774	305.405	8.62561	185.405	7.0326	144.324	4.18765	133.514	4.49815	188.108	5.19408
253.814	6.05378	245.526	6.35421	188.288	5.443	196.577	6.01214	188.288	5.55003	185.526	5.36835	253.814	6.96624	248.288	6.83715	185.526	6.53366	259.339	7.63006	248.288	6.45252	305.526	6.26444	133.814	8.27022	305.526	8.62728	185.526	7.03619	144.865	4.19304	133.814	4.50227	188.288	5.19848
254.114	6.05612	245.646	6.35569	188.468	5.44833	196.937	6.01449	188.468	5.55155	185.646	5.37009	254.114	6.96817	248.468	6.83887	185.646	6.53509	259.76	7.63251	248.468	6.45436	305.646	6.26681	134.114	8.27271	305.646	8.62895	185.646	7.03978	145.405	4.19842	134.114	4.50639	188.468	5.20287
254.414	6.05846	245.766	6.35717	188.649	5.45366	197.297	6.01684	188.649	5.55307	185.766	5.37182	254.414	6.97011	248.649	6.84058	185.766	6.53653	260.18	7.63496	248.649	6.45621	305.766	6.26918	134.414	8.27519	305.766	8.63062	185.766	7.04337	145.946	4.2038	134.414	4.51051	188.649	5.20727
254.715	6.0608	245.886	6.35866	188.829	5.459	197.658	6.01919	188.829	5.55459	185.886	5.37356	254.715	6.97204	248.829	6.84229	185.886	6.53797	260.601	7.63742	248.829	6.45805	305.886	6.27155	134.715	8.27768	305.886	8.6323	185.886	7.04695	146.486	4.20918	134.715	4.51463	188.829	5.21166
255.015	6.06313	246.006	6.36014	189.009	5.46433	198.018	6.02153	189.009	5.5561	186.006	5.37529	255.015	6.97397	249.009	6.84401	186.006	6.5394	261.021	7.63987	249.009	6.45989	306.006	6.27392	135.015	8.28016	306.006	8.63397	186.006	7.05054	147.027	4.21456	135.015	4.51875	189.009	5.21606
255.315	6.06547	246.126	6.36162	189.189	5.46966	198.378	6.02388	189.189	5.55762	186.126	5.37703	255.315	6.97591	249.189	6.84572	186.126	6.54084	261.441	7.64232	249.189	6.46174	306.126	6.27629	135.315	8.28264	306.126	8.63564	186.126	7.05413	147.568	4.21994	135.315	4.52288	189.189	5.22046
255.616	6.06781	246.246	6.36311	189.369	5.475	198.739	6.02623	189.369	5.55914	186.246	5.37876	255.616	6.97784	249.369	6.84743	186.246	6.54227	261.862	7.64478	249.369	6.46358	306.246	6.27866	135.616	8.28513	306.246	8.63731	186.246	7.05772	148.108	4.22533	135.616	4.527	189.369	5.22485
255.916	6.07015	246.366	6.36459	189.55	5.48033	199.099	6.02858	189.55	5.56066	186.366	5.3805	255.916	6.97978	249.55	6.84915	186.366	6.54371	262.282	7.64723	249.55	6.46542	306.366	6.28103	135.916	8.28761	306.366	8.63898	186.366	7.06131	148.649	4.23071	135.916	4.53112	189.55	5.22925
256.216	6.07249	246.486	6.36607	189.73	5.48566	199.459	6.03093	189.73	5.56217	186.486	5.38224	256.216	6.98171	249.73	6.85086	186.486	6.54515	262.703	7.64969	249.73	6.46727	306.486	6.2834	136.216	8.2901	306.486	8.64066	186.486	7.06489	149.189	4.23609	136.216	4.53524	189.73	5.23364
256.517	6.07483	246.607	6.36756	189.91	5.491	199.82	6.03327	189.91	5.56369	186.607	5.38397	256.517	6.98364	249.91	6.85257	186.607	6.54658	263.123	7.65214	249.91	6.46911	306.607	6.28577	136.517	8.29258	306.607	8.64233	186.607	7.06848	149.73	4.24147	136.517	4.53936	189.91	5.23804
256.817	6.07717	246.727	6.36904	190.09	5.49633	200.18	6.03562	190.09	5.56521	186.727	5.38571	256.817	6.98558	250.09	6.85429	186.727	6.54802	263.544	7.65459	250.09	6.47096	306.727	6.28815	136.817	8.29506	306.727	8.644	186.727	7.07207	150.27	4.24685	136.817	4.54349	190.09	5.24244
257.117	6.0795	246.847	6.37052	190.27	5.50166	200.541	6.03797	190.27	5.56673	186.847	5.38744	257.117	6.98751	250.27	6.856	186.847	6.54945	263.964	7.65705	250.27	6.4728	306.847	6.29052	137.117	8.29755	306.847	8.64567	186.847	7.07566	150.811	4.25224	137.117	4.54761	190.27	5.24683
257.417	6.08184	246.967	6.37201	190.45	5.507	200.901	6.04032	190.45	5.56825	186.967	5.38918	257.417	6.98945	250.45	6.85771	186.967	6.55089	264.384	7.6595	250.45	6.47464	306.967	6.29289	137.417	8.30003	306.967	8.64734	186.967	7.07924	151.351	4.25762	137.417	4.55173	190.45	5.25123
257.718	6.08418	247.087	6.37349	190.631	5.51233	201.261	6.04266	190.631	5.56976	187.087	5.39091	257.718	6.99138	250.631	6.85943	187.087	6.55233	264.805	7.66195	250.631	6.47649	307.087	6.29526	137.718	8.30252	307.087	8.64901	187.087	7.08283	151.892	4.263	137.718	4.55585	190.631	5.25562
258.018	6.08652	247.207	6.37497	190.811	5.51766	201.622	6.04501	190.811	5.57128	187.207	5.39265	258.018	6.99332	250.811	6.86114	187.207	6.55376	265.225	7.66441	250.811	6.47833	307.207	6.29763	138.018	8.305	307.207	8.65069	187.207	7.08642	152.432	4.26838	138.018	4.55997	190.811	5.26002
258.318	6.08886	247.327	6.37646	190.991	5.523	201.982	6.04736	190.991	5.5728	187.327	5.39438	258.318	6.99525	250.991	6.86285	187.327	6.5552	265.646	7.66686	250.991	6.48017	307.327	6.3	138.318	8.30748	307.327	8.65236	187.327	7.09001	152.973	4.27376	138.318	4.56409	190.991	5.26441
258.619	6.0912	247.447	6.37794	191.171	5.52833	202.342	6.04971	191.171	5.57432	187.447	5.39612	258.619	6.99718	251.171	6.86457	187.447	6.55663	266.066	7.66932	251.171	6.48202	307.447	6.30237	138.619	8.30997	307.447	8.65403	187.447	7.0936	153.514	4.27914	138.619	4.56822	191.171	5.26881
258.919	6.09353	247.568	6.37942	191.351	5.53366	202.703	6.05206	191.351	5.57583	187.568	5.39785	258.919	6.99912	251.351	6.86628	187.568	6.55807	266.486	7.67177	251.351	6.48386	307.568	6.30474	138.919	8.31245	307.568	8.6557	187.568	7.09718	154.054	4.28453	138.919	4.57234	191.351	5.27321
259.219	6.09587	247.688	6.38091	191.532	5.539	203.063	6.0544	191.532	5.57735	187.688	5.39959	259.219	7.00105	251.532	6.86799	187.688	6.55951	266.907	7.67422	251.532	6.48571	307.688	6.30711	139.219	8.31494	307.688	8.65737	187.688	7.10077	154.595	4.28991	139.219	4.57646	191.532	5.2776
259.52	6.09821	247.808	6.38239	191.712	5.54433	203.423	6.05675	191.712	5.57887	187.808	5.40132	259.52	7.00299	251.712	6.8697	187.808	6.56094	267.327	7.67668	251.712	6.48755	307.808	6.30948	139.52	8.31742	307.808	8.65905	187.808	7.10436	155.135	4.29529	139.52	4.58058	191.712	5.282
259.82	6.10055	247.928	6.38387	191.892	5.54966	203.784	6.0591	191.892	5.58039	187.928	5.40306	259.82	7.00492	251.892	6.87142	187.928	6.56238	267.748	7.67913	251.892	6.48939	307.928	6.31185	139.82	8.3199	307.928	8.66072	187.928	7.10795	155.676	4.30067	139.82	4.5847	191.892	5.28639
260.12	6.10289	248.048	6.38536	192.072	5.555	204.144	6.06145	192.072	5.58191	188.048	5.40479	260.12	7.00685	252.072	6.87313	188.048	6.56381	268.168	7.68158	252.072	6.49124	308.048	6.31422	140.12	8.32239	308.048	8.66239	188.048	7.11154	156.216	4.30605	140.12	4.58882	192.072	5.29079
260.42	6.10523	248.168	6.38684	192.252	5.56033	204.505	6.0638	192.252	5.58342	188.168	5.40653	260.42	7.00879	252.252	6.87484	188.168	6.56525	268.589	7.68404	252.252	6.49308	308.168	6.31659	140.42	8.32487	308.168	8.66406	188.168	7.11512	156.757	4.31144	140.42	4.59295	192.252	5.29519
260.721	6.10756	248.288	6.38832	192.432	5.56566	204.865	6.06614	192.432	5.58494	188.288	5.40826	260.721	7.01072	252.432	6.87656	188.288	6.56669	269.009	7.68649	252.432	6.49492	308.288	6.31896	140.721	8.32736	308.288	8.66573	188.288	7.11871	157.297	4.31682	140.721	4.59707	192.432	5.29958
261.021	6.1099	248.408	6.38981	192.613	5.571	205.225	6.06849	192.613	5.58646	188.408	5.41	261.021	7.01266	252.613	6.87827	188.408	6.56812	269.429	7.68895	252.613	6.49677	308.408	6.32133	141.021	8.32984	308.408	8.66741	188.408	7.1223	157.838	4.3222	141.021	4.60119	192.613	5.30398
261.321	6.11224	248.529	6.39129	192.793	5.57633	205.586	6.07084	192.793	5.58798	188.529	5.41173	261.321	7.01459	252.793	6.87998	188.529	6.56956	269.85	7.6914	252.793	6.49861	308.529	6.3237	141.321	8.33232	308.529	8.66908	188.529	7.12589	158.378	4.32758	141.321	4.60531	192.793	5.30837
261.622	6.11458	248.649	6.39277	192.973	5.58166	205.946	6.07319	192.973	5.58949	188.649	5.41347	261.622	7.01652	252.973	6.8817	188.649	6.57099	270.27	7.69385	252.973	6.50046	308.649	6.32607	141.622	8.33481	308.649	8.67075	188.649	7.12948	158.919	4.33296	141.622	4.60943	192.973	5.31277
261.922	6.11692	248.769	6.39426	193.153	5.587	206.306	6.07554	193.153	5.59101	188.769	5.4152	261.922	7.01846	253.153	6.88341	188.769	6.57243	270.691	7.69631	253.153	6.5023	308.769	6.32844	141.922	8.33729	308.769	8.67242	188.769	7.13306	159.459	4.33834	141.922	4.61355	193.153	5.31716
262.222	6.11926	248.889	6.39574	193.333	5.59233	206.667	6.07788	193.333	5.59253	188.889	5.41694	262.222	7.02039	253.333	6.88512	188.889	6.57387	271.111	7.69876	253.333	6.50414	308.889	6.33081	142.222	8.33978	308.889	8.67409	188.889	7.13665	160	4.34373	142.222	4.61768	193.333	5.32156
262.523	6.1216	249.009	6.39722	193.514	5.59766	207.027	6.08023	193.514	5.59405	189.009	5.41867	262.523	7.02233	253.514	6.88684	189.009	6.5753	271.532	7.70122	253.514	6.50599	309.009	6.33319	142.523	8.34226	309.009	8.67577	189.009	7.14024	160.541	4.34911	142.523	4.6218	193.514	5.32596
262.823	6.12393	249.129	6.39871	193.694	5.603	207.387	6.08258	193.694	5.59556	189.129	5.42041	262.823	7.02426	253.694	6.88855	189.129	6.57674	271.952	7.70367	253.694	6.50783	309.129	6.33556	142.823	8.34474	309.129	8.67744	189.129	7.14383	161.081	4.35449	142.823	4.62592	193.694	5.33035
263.123	6.12627	249.249	6.40019	193.874	5.60833	207.748	6.08493	193.874	5.59708	189.249	5.42214	263.123	7.02619	253.874	6.89026	189.249	6.57817	272.372	7.70612	253.874	6.50967	309.249	6.33793	143.123	8.34723	309.249	8.67911	189.249	7.14741	161.622	4.35987	143.123	4.63004	193.874	5.33475
263.423	6.12861	249.369	6.40167	194.054	5.61366	208.108	6.08728	194.054	5.5986	189.369	5.42388	263.423	7.02813	254.054	6.89198	189.369	6.57961	272.793	7.70858	254.054	6.51152	309.369	6.3403	143.423	8.34971	309.369	8.68078	189.369	7.151	162.162	4.36525	143.423	4.63416	194.054	5.33914
263.724	6.13095	249.489	6.40316	194.234	5.61899	208.468	6.08962	194.234	5.60012	189.489	5.42561	263.724	7.03006	254.234	6.89369	189.489	6.58105	273.213	7.71103	254.234	6.51336	309.489	6.34267	143.724	8.3522	309.489	8.68245	189.489	7.15459	162.703	4.37064	143.724	4.63828	194.234	5.34354
264.024	6.13329	249.61	6.40464	194.414	5.62433	208.829	6.09197	194.414	5.60164	189.61	5.42735	264.024	7.032	254.414	6.8954	189.61	6.58248	273.634	7.71348	254.414	6.51521	309.61	6.34504	144.024	8.35468	309.61	8.68413	189.61	7.15818	163.243	4.37602	144.024	4.64241	194.414	5.34794
264.324	6.13563	249.73	6.40612	194.595	5.62966	209.189	6.09432	194.595	5.60315	189.73	5.42908	264.324	7.03393	254.595	6.89712	189.73	6.58392	274.054	7.71594	254.595	6.51705	309.73	6.34741	144.324	8.35716	309.73	8.6858	189.73	7.16177	163.784	4.3814	144.324	4.64653	194.595	5.35233
264.625	6.13796	249.85	6.40761	194.775	5.63499	209.55	6.09667	194.775	5.60467	189.85	5.43082	264.625	7.03586	254.775	6.89883	189.85	6.58535	274.474	7.71839	254.775	6.51889	309.85	6.34978	144.625	8.35965	309.85	8.68747	189.85	7.16535	164.324	4.38678	144.625	4.65065	194.775	5.35673
264.925	6.1403	249.97	6.40909	194.955	5.64033	209.91	6.09902	194.955	5.60619	189.97	5.43255	264.925	7.0378	254.955	6.90054	189.97	6.58679	274.895	7.72085	254.955	6.52074	309.97	6.35215	144.925	8.36213	309.97	8.68914	189.97	7.16894	164.865	4.39216	144.925	4.65477	194.955	5.36112
265.225	6.14264	250.09	6.41057	195.135	5.64566	210.27	6.10136	195.135	5.60771	190.09	5.43429	265.225	7.03973	255.135	6.90226	190.09	6.58822	275.315	7.7233	255.135	6.52258	310.09	6.35452	145.225	8.36462	310.09	8.69081	190.09	7.17253	165.405	4.39754	145.225	4.65889	195.135	5.36552
265.526	6.14498	250.21	6.41206	195.315	5.65099	210.631	6.10371	195.315	5.60922	190.21	5.43602	265.526	7.04167	255.315	6.90397	190.21	6.58966	275.736	7.72575	255.315	6.52442	310.21	6.35689	145.526	8.3671	310.21	8.69249	190.21	7.17612	165.946	4.40293	145.526	4.66301	195.315	5.36991
265.826	6.14732	250.33	6.41354	195.495	5.65633	210.991	6.10606	195.495	5.61074	190.33	5.43776	265.826	7.0436	255.495	6.90568	190.33	6.5911	276.156	7.72821	255.495	6.52627	310.33	6.35926	145.826	8.36958	310.33	8.69416	190.33	7.17971	166.486	4.40831	145.826	4.66714	195.495	5.37431
266.126	6.14966	250.45	6.41502	195.676	5.66166	211.351	6.10841	195.676	5.61226	190.45	5.43949	266.126	7.04553	255.676	6.9074	190.45	6.59253	276.577	7.73066	255.676	6.52811	310.45	6.36163	146.126	8.37207	310.45	8.69583	190.45	7.18329	167.027	4.41369	146.126	4.67126	195.676	5.37871
266.426	6.15199	250.571	6.41651	195.856	5.66699	211.712	6.11076	195.856	5.61378	190.571	5.44123	266.426	7.04747	255.856	6.90911	190.571	6.59397	276.997	7.73311	255.856	6.52995	310.571	6.364	146.426	8.37455	310.571	8.6975	190.571	7.18688	167.568	4.41907	146.426	4.67538	195.856	5.3831
266.727	6.15433	250.691	6.41799	196.036	5.67233	212.072	6.1131	196.036	5.6153	190.691	5.44296	266.727	7.0494	256.036	6.91082	190.691	6.5954	277.417	7.73557	256.036	6.5318	310.691	6.36637	146.727	8.37704	310.691	8.69917	190.691	7.19047	168.108	4.42445	146.727	4.6795	196.036	5.3875
267.027	6.15667	250.811	6.41947	196.216	5.67766	212.432	6.11545	196.216	5.61681	190.811	5.4447	267.027	7.05134	256.216	6.91253	190.811	6.59684	277.838	7.73802	256.216	6.53364	310.811	6.36874	147.027	8.37952	310.811	8.70085	190.811	7.19406	168.649	4.42984	147.027	4.68362	196.216	5.39189
267.327	6.15901	250.931	6.42096	196.396	5.68299	212.793	6.1178	196.396	5.61833	190.931	5.44643	267.327	7.05327	256.396	6.91425	190.931	6.59828	278.258	7.74048	256.396	6.53549	310.931	6.37111	147.327	8.382	310.931	8.70252	190.931	7.19765	169.189	4.43522	147.327	4.68774	196.396	5.39629
267.628	6.16135	251.051	6.42244	196.577	5.68833	213.153	6.12015	196.577	5.61985	191.051	5.44817	267.628	7.0552	256.577	6.91596	191.051	6.59971	278.679	7.74293	256.577	6.53733	311.051	6.37348	147.628	8.38449	311.051	8.70419	191.051	7.20123	169.73	4.4406	147.628	4.69187	196.577	5.40069
267.928	6.16369	251.171	6.42392	196.757	5.69366	213.514	6.12249	196.757	5.62137	191.171	5.4499	267.928	7.05714	256.757	6.91767	191.171	6.60115	279.099	7.74538	256.757	6.53917	311.171	6.37586	147.928	8.38697	311.171	8.70586	191.171	7.20482	170.27	4.44598	147.928	4.69599	196.757	5.40508
268.228	6.16603	251.291	6.42541	196.937	5.69899	213.874	6.12484	196.937	5.62288	191.291	5.45164	268.228	7.05907	256.937	6.91939	191.291	6.60258	279.52	7.74784	256.937	6.54102	311.291	6.37823	148.228	8.38946	311.291	8.70753	191.291	7.20841	170.811	4.45136	148.228	4.70011	196.937	5.40948
268.529	6.16836	251.411	6.42689	197.117	5.70433	214.234	6.12719	197.117	5.6244	191.411	5.45337	268.529	7.06101	257.117	6.9211	191.411	6.60402	279.94	7.75029	257.117	6.54286	311.411	6.3806	148.529	8.39194	311.411	8.70921	191.411	7.212	171.351	4.45674	148.529	4.70423	197.117	5.41387
268.829	6.1707	251.532	6.42837	197.297	5.70966	214.595	6.12954	197.297	5.62592	191.532	5.45511	268.829	7.06294	257.297	6.92281	191.532	6.60546	280.36	7.75274	257.297	6.5447	311.532	6.38297	148.829	8.39442	311.532	8.71088	191.532	7.21559	171.892	4.46213	148.829	4.70835	197.297	5.41827
269.129	6.17304	251.652	6.42986	197.477	5.71499	214.955	6.13189	197.477	5.62744	191.652	5.45684	269.129	7.06487	257.477	6.92453	191.652	6.60689	280.781	7.7552	257.477	6.54655	311.652	6.38534	149.129	8.39691	311.652	8.71255	191.652	7.21917	172.432	4.46751	149.129	4.71247	197.477	5.42266
269.429	6.17538	251.772	6.43134	197.658	5.72033	215.315	6.13423	197.658	5.62896	191.772	5.45858	269.429	7.06681	257.658	6.92624	191.772	6.60833	281.201	7.75765	257.658	6.54839	311.772	6.38771	149.429	8.39939	311.772	8.71422	191.772	7.22276	172.973	4.47289	149.429	4.7166	197.658	5.42706
269.73	6.17772	251.892	6.43282	197.838	5.72566	215.676	6.13658	197.838	5.63047	191.892	5.46031	269.73	7.06874	257.838	6.92795	191.892	6.60976	281.622	7.76011	257.838	6.55024	311.892	6.39008	149.73	8.40188	311.892	8.71589	191.892	7.22635	173.514	4.47827	149.73	4.72072	197.838	5.43146
270.03	6.18006	252.012	6.43431	198.018	5.73099	216.036	6.13893	198.018	5.63199	192.012	5.46205	270.03	7.07068	258.018	6.92967	192.012	6.6112	282.042	7.76256	258.018	6.55208	312.012	6.39245	150.03	8.40436	312.012	8.71756	192.012	7.22994	174.054	4.48365	150.03	4.72484	198.018	5.43585
270.33	6.18239	252.132	6.43579	198.198	5.73633	216.396	6.14128	198.198	5.63351	192.132	5.46378	270.33	7.07261	258.198	6.93138	192.132	6.61264	282.462	7.76501	258.198	6.55392	312.132	6.39482	150.33	8.40684	312.132	8.71924	192.132	7.23352	174.595	4.48904	150.33	4.72896	198.198	5.44025
270.631	6.18473	252.252	6.43727	198.378	5.74166	216.757	6.14363	198.378	5.63503	192.252	5.46552	270.631	7.07454	258.378	6.93309	192.252	6.61407	282.883	7.76747	258.378	6.55577	312.252	6.39719	150.631	8.40933	312.252	8.72091	192.252	7.23711	175.135	4.49442	150.631	4.73308	198.378	5.44464
270.931	6.18707	252.372	6.43876	198.559	5.74699	217.117	6.14597	198.559	5.63654	192.372	5.46725	270.931	7.07648	258.559	6.93481	192.372	6.61551	283.303	7.76992	258.559	6.55761	312.372	6.39956	150.931	8.41181	312.372	8.72258	192.372	7.2407	175.676	4.4998	150.931	4.7372	198.559	5.44904
271.231	6.18941	252.492	6.44024	198.739	5.75233	217.477	6.14832	198.739	5.63806	192.492	5.46899	271.231	7.07841	258.739	6.93652	192.492	6.61694	283.724	7.77237	258.739	6.55945	312.492	6.40193	151.231	8.4143	312.492	8.72425	192.492	7.24429	176.216	4.50518	151.231	4.74133	198.739	5.45344
271.532	6.19175	252.613	6.44172	198.919	5.75766	217.838	6.15067	198.919	5.63958	192.613	5.47073	271.532	7.08035	258.919	6.93823	192.613	6.61838	284.144	7.77483	258.919	6.5613	312.613	6.4043	151.532	8.41678	312.613	8.72592	192.613	7.24788	176.757	4.51056	151.532	4.74545	198.919	5.45783
271.832	6.19409	252.733	6.44321	199.099	5.76299	218.198	6.15302	199.099	5.6411	192.733	5.47246	271.832	7.08228	259.099	6.93995	192.733	6.61982	284.565	7.77728	259.099	6.56314	312.733	6.40667	151.832	8.41926	312.733	8.7276	192.733	7.25146	177.297	4.51594	151.832	4.74957	199.099	5.46223
272.132	6.19642	252.853	6.44469	199.279	5.76833	218.559	6.15537	199.279	5.64262	192.853	5.4742	272.132	7.08421	259.279	6.94166	192.853	6.62125	284.985	7.77974	259.279	6.56499	312.853	6.40904	152.132	8.42175	312.853	8.72927	192.853	7.25505	177.838	4.52133	152.132	4.75369	199.279	5.46662
272.432	6.19876	252.973	6.44617	199.459	5.77366	218.919	6.15771	199.459	5.64413	192.973	5.47593	272.432	7.08615	259.459	6.94337	192.973	6.62269	285.405	7.78219	259.459	6.56683	312.973	6.41141	152.432	8.42423	312.973	8.73094	192.973	7.25864	178.378	4.52671	152.432	4.75781	199.459	5.47102
272.733	6.2011	253.093	6.44765	199.64	5.77899	219.279	6.16006	199.64	5.64565	193.093	5.47767	272.733	7.08808	259.64	6.94509	193.093	6.62412	285.826	7.78464	259.64	6.56867	313.093	6.41378	152.733	8.42672	313.093	8.73261	193.093	7.26223	178.919	4.53209	152.733	4.76193	199.64	5.47542
273.033	6.20344	253.213	6.44914	199.82	5.78433	219.64	6.16241	199.82	5.64717	193.213	5.4794	273.033	7.09002	259.82	6.9468	193.213	6.62556	286.246	7.7871	259.82	6.57052	313.213	6.41615	153.033	8.4292	313.213	8.73428	193.213	7.26582	179.459	4.53747	153.033	4.76606	199.82	5.47981
273.333	6.20578	253.333	6.45062	200	5.78966	220	6.16476	200	5.64869	193.333	5.48114	273.333	7.09195	260	6.94851	193.333	6.627	286.667	7.78955	260	6.57236	313.333	6.41852	153.333	8.43168	313.333	8.73596	193.333	7.2694	180	4.54285	153.333	4.77018	200	5.48421
273.634	6.20812	253.453	6.4521	200.18	5.79499	220.36	6.16711	200.18	5.6502	193.453	5.48287	273.634	7.09388	260.18	6.95022	193.453	6.62843	287.087	7.792	260.18	6.5742	313.453	6.4209	153.634	8.43417	313.453	8.73763	193.453	7.27299	180.541	4.54824	153.634	4.7743	200.18	5.4886
273.934	6.21046	253.574	6.45359	200.36	5.80033	220.721	6.16945	200.36	5.65172	193.574	5.48461	273.934	7.09582	260.36	6.95194	193.574	6.62987	287.508	7.79446	260.36	6.57605	313.574	6.42327	153.934	8.43665	313.574	8.7393	193.574	7.27658	181.081	4.55362	153.934	4.77842	200.36	5.493
274.234	6.21279	253.694	6.45507	200.541	5.80566	221.081	6.1718	200.541	5.65324	193.694	5.48634	274.234	7.09775	260.541	6.95365	193.694	6.6313	287.928	7.79691	260.541	6.57789	313.694	6.42564	154.234	8.43914	313.694	8.74097	193.694	7.28017	181.622	4.559	154.234	4.78254	200.541	5.49739
274.535	6.21513	253.814	6.45655	200.721	5.81099	221.441	6.17415	200.721	5.65476	193.814	5.48808	274.535	7.09969	260.721	6.95536	193.814	6.63274	288.348	7.79937	260.721	6.57974	313.814	6.42801	154.535	8.44162	313.814	8.74264	193.814	7.28376	182.162	4.56438	154.535	4.78666	200.721	5.50179
274.835	6.21747	253.934	6.45804	200.901	5.81632	221.802	6.1765	200.901	5.65627	193.934	5.48981	274.835	7.10162	260.901	6.95708	193.934	6.63418	288.769	7.80182	260.901	6.58158	313.934	6.43038	154.835	8.4441	313.934	8.74432	193.934	7.28734	182.703	4.56976	154.835	4.79079	200.901	5.50619
275.135	6.21981	254.054	6.45952	201.081	5.82166	222.162	6.17885	201.081	5.65779	194.054	5.49155	275.135	7.10355	261.081	6.95879	194.054	6.63561	289.189	7.80427	261.081	6.58342	314.054	6.43275	155.135	8.44659	314.054	8.74599	194.054	7.29093	183.243	4.57514	155.135	4.79491	201.081	5.51058
275.435	6.22215	254.174	6.461	201.261	5.82699	222.523	6.18119	201.261	5.65931	194.174	5.49328	275.435	7.10549	261.261	6.9605	194.174	6.63705	289.61	7.80673	261.261	6.58527	314.174	6.43512	155.435	8.44907	314.174	8.74766	194.174	7.29452	183.784	4.58053	155.435	4.79903	201.261	5.51498
275.736	6.22449	254.294	6.46249	201.441	5.83232	222.883	6.18354	201.441	5.66083	194.294	5.49502	275.736	7.10742	261.441	6.96222	194.294	6.63848	290.03	7.80918	261.441	6.58711	314.294	6.43749	155.736	8.45156	314.294	8.74933	194.294	7.29811	184.324	4.58591	155.736	4.80315	201.441	5.51937
276.036	6.22682	254.414	6.46397	201.622	5.83766	223.243	6.18589	201.622	5.66235	194.414	5.49675	276.036	7.10936	261.622	6.96393	194.414	6.63992	290.45	7.81164	261.622	6.58895	314.414	6.43986	156.036	8.45404	314.414	8.751	194.414	7.30169	184.865	4.59129	156.036	4.80727	201.622	5.52377
276.336	6.22916	254.535	6.46545	201.802	5.84299	223.604	6.18824	201.802	5.66386	194.535	5.49849	276.336	7.11129	261.802	6.96564	194.535	6.64136	290.871	7.81409	261.802	6.5908	314.535	6.44223	156.336	8.45652	314.535	8.75268	194.535	7.30528	185.405	4.59667	156.336	4.81139	201.802	5.52817
276.637	6.2315	254.655	6.46694	201.982	5.84832	223.964	6.19058	201.982	5.66538	194.655	5.50022	276.637	7.11322	261.982	6.96736	194.655	6.64279	291.291	7.81654	261.982	6.59264	314.655	6.4446	156.637	8.45901	314.655	8.75435	194.655	7.30887	185.946	4.60205	156.637	4.81552	201.982	5.53256
276.937	6.23384	254.775	6.46842	202.162	5.85366	224.324	6.19293	202.162	5.6669	194.775	5.50196	276.937	7.11516	262.162	6.96907	194.775	6.64423	291.712	7.819	262.162	6.59449	314.775	6.44697	156.937	8.46149	314.775	8.75602	194.775	7.31246	186.486	4.60744	156.937	4.81964	202.162	5.53696
277.237	6.23618	254.895	6.4699	202.342	5.85899	224.685	6.19528	202.342	5.66842	194.895	5.50369	277.237	7.11709	262.342	6.97078	194.895	6.64566	292.132	7.82145	262.342	6.59633	314.895	6.44934	157.237	8.46398	314.895	8.75769	194.895	7.31605	187.027	4.61282	157.237	4.82376	202.342	5.54135
277.538	6.23852	255.015	6.47139	202.523	5.86432	225.045	6.19763	202.523	5.66993	195.015	5.50543	277.538	7.11903	262.523	6.9725	195.015	6.6471	292.553	7.8239	262.523	6.59817	315.015	6.45171	157.538	8.46646	315.015	8.75936	195.015	7.31963	187.568	4.6182	157.538	4.82788	202.523	5.54575
277.838	6.24085	255.135	6.47287	202.703	5.86966	225.405	6.19998	202.703	5.67145	195.135	5.50716	277.838	7.12096	262.703	6.97421	195.135	6.64853	292.973	7.82636	262.703	6.60002	315.135	6.45408	157.838	8.46894	315.135	8.76104	195.135	7.32322	188.108	4.62358	157.838	4.832	202.703	5.55014
278.138	6.24319	255.255	6.47435	202.883	5.87499	225.766	6.20232	202.883	5.67297	195.255	5.5089	278.138	7.12289	262.883	6.97592	195.255	6.64997	293.393	7.82881	262.883	6.60186	315.255	6.45645	158.138	8.47143	315.255	8.76271	195.255	7.32681	188.649	4.62896	158.138	4.83612	202.883	5.55454
278.438	6.24553	255.375	6.47584	203.063	5.88032	226.126	6.20467	203.063	5.67449	195.375	5.51063	278.438	7.12483	263.063	6.97764	195.375	6.65141	293.814	7.83127	263.063	6.6037	315.375	6.45882	158.438	8.47391	315.375	8.76438	195.375	7.3304	189.189	4.63434	158.438	4.84025	203.063	5.55894
278.739	6.24787	255.495	6.47732	203.243	5.88566	226.486	6.20702	203.243	5.67601	195.495	5.51237	278.739	7.12676	263.243	6.97935	195.495	6.65284	294.234	7.83372	263.243	6.60555	315.495	6.46119	158.739	8.47639	315.495	8.76605	195.495	7.33399	189.73	4.63973	158.739	4.84437	203.243	5.56333
279.039	6.25021	255.616	6.4788	203.423	5.89099	226.847	6.20937	203.423	5.67752	195.616	5.5141	279.039	7.1287	263.423	6.98106	195.616	6.65428	294.655	7.83617	263.423	6.60739	315.616	6.46356	159.039	8.47888	315.616	8.76772	195.616	7.33757	190.27	4.64511	159.039	4.84849	203.423	5.56773
279.339	6.25255	255.736	6.48029	203.604	5.89632	227.207	6.21172	203.604	5.67904	195.736	5.51584	279.339	7.13063	263.604	6.98278	195.736	6.65571	295.075	7.83863	263.604	6.60923	315.736	6.46594	159.339	8.48136	315.736	8.7694	195.736	7.34116	190.811	4.65049	159.339	4.85261	203.604	5.57212
279.64	6.25489	255.856	6.48177	203.784	5.90166	227.568	6.21406	203.784	5.68056	195.856	5.51757	279.64	7.13256	263.784	6.98449	195.856	6.65715	295.495	7.84108	263.784	6.61108	315.856	6.46831	159.64	8.48385	315.856	8.77107	195.856	7.34475	191.351	4.65587	159.64	4.85673	203.784	5.57652
279.94	6.25722	255.976	6.48325	203.964	5.90699	227.928	6.21641	203.964	5.68208	195.976	5.51931	279.94	7.1345	263.964	6.9862	195.976	6.65859	295.916	7.84353	263.964	6.61292	315.976	6.47068	159.94	8.48633	315.976	8.77274	195.976	7.34834	191.892	4.66125	159.94	4.86085	203.964	5.58092
280.24	6.25956	256.096	6.48474	204.144	5.91232	228.288	6.21876	204.144	5.68359	196.096	5.52104	280.24	7.13643	264.144	6.98792	196.096	6.66002	296.336	7.84599	264.144	6.61477	316.096	6.47305	160.24	8.48881	316.096	8.77441	196.096	7.35193	192.432	4.66664	160.24	4.86498	204.144	5.58531
280.541	6.2619	256.216	6.48622	204.324	5.91766	228.649	6.22111	204.324	5.68511	196.216	5.52278	280.541	7.13837	264.324	6.98963	196.216	6.66146	296.757	7.84844	264.324	6.61661	316.216	6.47542	160.541	8.4913	316.216	8.77608	196.216	7.35551	192.973	4.67202	160.541	4.8691	204.324	5.58971
280.841	6.26424	256.336	6.4877	204.505	5.92299	229.009	6.22346	204.505	5.68663	196.336	5.52451	280.841	7.1403	264.505	6.99134	196.336	6.66289	297.177	7.8509	264.505	6.61845	316.336	6.47779	160.841	8.49378	316.336	8.77775	196.336	7.3591	193.514	4.6774	160.841	4.87322	204.505	5.5941
281.141	6.26658	256.456	6.48919	204.685	5.92832	229.369	6.2258	204.685	5.68815	196.456	5.52625	281.141	7.14223	264.685	6.99305	196.456	6.66433	297.598	7.85335	264.685	6.6203	316.456	6.48016	161.141	8.49627	316.456	8.77943	196.456	7.36269	194.054	4.68278	161.141	4.87734	204.685	5.5985
281.441	6.26892	256.577	6.49067	204.865	5.93366	229.73	6.22815	204.865	5.68967	196.577	5.52798	281.441	7.14417	264.865	6.99477	196.577	6.66577	298.018	7.8558	264.865	6.62214	316.577	6.48253	161.441	8.49875	316.577	8.7811	196.577	7.36628	194.595	4.68816	161.441	4.88146	204.865	5.60289
281.742	6.27125	256.697	6.49215	205.045	5.93899	230.09	6.2305	205.045	5.69118	196.697	5.52972	281.742	7.1461	265.045	6.99648	196.697	6.6672	298.438	7.85826	265.045	6.62398	316.697	6.4849	161.742	8.50123	316.697	8.78277	196.697	7.36986	195.135	4.69354	161.742	4.88558	205.045	5.60729
282.042	6.27359	256.817	6.49364	205.225	5.94432	230.45	6.23285	205.225	5.6927	196.817	5.53145	282.042	7.14804	265.225	6.99819	196.817	6.66864	298.859	7.86071	265.225	6.62583	316.817	6.48727	162.042	8.50372	316.817	8.78444	196.817	7.37345	195.676	4.69893	162.042	4.88971	205.225	5.61169
282.342	6.27593	256.937	6.49512	205.405	5.94966	230.811	6.2352	205.405	5.69422	196.937	5.53319	282.342	7.14997	265.405	6.99991	196.937	6.67007	299.279	7.86316	265.405	6.62767	316.937	6.48964	162.342	8.5062	316.937	8.78611	196.937	7.37704	196.216	4.70431	162.342	4.89383	205.405	5.61608
282.643	6.27827	257.057	6.4966	205.586	5.95499	231.171	6.23754	205.586	5.69574	197.057	5.53492	282.643	7.1519	265.586	7.00162	197.057	6.67151	299.7	7.86562	265.586	6.62952	317.057	6.49201	162.643	8.50869	317.057	8.78779	197.057	7.38063	196.757	4.70969	162.643	4.89795	205.586	5.62048
282.943	6.28061	257.177	6.49809	205.766	5.96032	231.532	6.23989	205.766	5.69725	197.177	5.53666	282.943	7.15384	265.766	7.00333	197.177	6.67295	300.12	7.86807	265.766	6.63136	317.177	6.49438	162.943	8.51117	317.177	8.78946	197.177	7.38422	197.297	4.71507	162.943	4.90207	205.766	5.62487
283.243	6.28295	257.297	6.49957	205.946	5.96566	231.892	6.24224	205.946	5.69877	197.297	5.53839	283.243	7.15577	265.946	7.00505	197.297	6.67438	300.541	7.87053	265.946	6.6332	317.297	6.49675	163.243	8.51365	317.297	8.79113	197.297	7.3878	197.838	4.72045	163.243	4.90619	205.946	5.62927
283.544	6.28528	257.417	6.50105	206.126	5.97099	232.252	6.24459	206.126	5.70029	197.417	5.54013	283.544	7.15771	266.126	7.00676	197.417	6.67582	300.961	7.87298	266.126	6.63505	317.417	6.49912	163.544	8.51614	317.417	8.7928	197.417	7.39139	198.378	4.72584	163.544	4.91032	206.126	5.63367
283.844	6.28762	257.538	6.50254	206.306	5.97632	232.613	6.24694	206.306	5.70181	197.538	5.54186	283.844	7.15964	266.306	7.00847	197.538	6.67725	301.381	7.87543	266.306	6.63689	317.538	6.50149	163.844	8.51862	317.538	8.79447	197.538	7.39498	198.919	4.73122	163.844	4.91444	206.306	5.63806
284.144	6.28996	257.658	6.50402	206.486	5.98166	232.973	6.24928	206.486	5.70333	197.658	5.5436	284.144	7.16157	266.486	7.01019	197.658	6.67869	301.802	7.87789	266.486	6.63873	317.658	6.50386	164.144	8.52111	317.658	8.79615	197.658	7.39857	199.459	4.7366	164.144	4.91856	206.486	5.64246
284.444	6.2923	257.778	6.5055	206.667	5.98699	233.333	6.25163	206.667	5.70484	197.778	5.54533	284.444	7.16351	266.667	7.0119	197.778	6.68013	302.222	7.88034	266.667	6.64058	317.778	6.50623	164.444	8.52359	317.778	8.79782	197.778	7.40216	200	4.74198	164.444	4.92268	206.667	5.64685
284.745	6.29464	257.898	6.50699	206.847	5.99232	233.694	6.25398	206.847	5.70636	197.898	5.54707	284.745	7.16544	266.847	7.01361	197.898	6.68156	302.643	7.88279	266.847	6.64242	317.898	6.50861	164.745	8.52607	317.898	8.79949	197.898	7.40574	200.541	4.74736	164.745	4.9268	206.847	5.65125
285.045	6.29698	258.018	6.50847	207.027	5.99766	234.054	6.25633	207.027	5.70788	198.018	5.5488	285.045	7.16738	267.027	7.01533	198.018	6.683	303.063	7.88525	267.027	6.64427	318.018	6.51098	165.045	8.52856	318.018	8.80116	198.018	7.40933	201.081	4.75274	165.045	4.93092	207.027	5.65565
285.345	6.29932	258.138	6.50995	207.207	6.00299	234.414	6.25868	207.207	5.7094	198.138	5.55054	285.345	7.16931	267.207	7.01704	198.138	6.68443	303.483	7.8877	267.207	6.64611	318.138	6.51335	165.345	8.53104	318.138	8.80283	198.138	7.41292	201.622	4.75813	165.345	4.93505	207.207	5.66004
285.646	6.30165	258.258	6.51144	207.387	6.00832	234.775	6.26102	207.387	5.71091	198.258	5.55227	285.646	7.17125	267.387	7.01875	198.258	6.68587	303.904	7.89016	267.387	6.64795	318.258	6.51572	165.646	8.53353	318.258	8.80451	198.258	7.41651	202.162	4.76351	165.646	4.93917	207.387	5.66444
285.946	6.30399	258.378	6.51292	207.568	6.01365	235.135	6.26337	207.568	5.71243	198.378	5.55401	285.946	7.17318	267.568	7.02047	198.378	6.68731	304.324	7.89261	267.568	6.6498	318.378	6.51809	165.946	8.53601	318.378	8.80618	198.378	7.4201	202.703	4.76889	165.946	4.94329	207.568	5.66883
286.246	6.30633	258.498	6.5144	207.748	6.01899	235.495	6.26572	207.748	5.71395	198.499	5.55574	286.246	7.17511	267.748	7.02218	198.499	6.68874	304.745	7.89506	267.748	6.65164	318.498	6.52046	166.246	8.53849	318.498	8.80785	198.499	7.42368	203.243	4.77427	166.246	4.94741	207.748	5.67323
286.547	6.30867	258.619	6.51589	207.928	6.02432	235.856	6.26807	207.928	5.71547	198.619	5.55748	286.547	7.17705	267.928	7.02389	198.619	6.69018	305.165	7.89752	267.928	6.65348	318.619	6.52283	166.547	8.54098	318.619	8.80952	198.619	7.42727	203.784	4.77965	166.547	4.95153	207.928	5.67762
286.847	6.31101	258.739	6.51737	208.108	6.02965	236.216	6.27041	208.108	5.71699	198.739	5.55922	286.847	7.17898	268.108	7.02561	198.739	6.69161	305.586	7.89997	268.108	6.65533	318.739	6.5252	166.847	8.54346	318.739	8.81119	198.739	7.43086	204.324	4.78504	166.847	4.95565	208.108	5.68202
287.147	6.31335	258.859	6.51885	208.288	6.03499	236.577	6.27276	208.288	5.7185	198.859	5.56095	287.147	7.18092	268.288	7.02732	198.859	6.69305	306.006	7.90242	268.288	6.65717	318.859	6.52757	167.147	8.54595	318.859	8.81287	198.859	7.43445	204.865	4.79042	167.147	4.95978	208.288	5.68642
287.447	6.31568	258.979	6.52034	208.468	6.04032	236.937	6.27511	208.468	5.72002	198.979	5.56269	287.447	7.18285	268.468	7.02903	198.979	6.69449	306.426	7.90488	268.468	6.65902	318.979	6.52994	167.447	8.54843	318.979	8.81454	198.979	7.43804	205.405	4.7958	167.447	4.9639	208.468	5.69081
287.748	6.31802	259.099	6.52182	208.649	6.04565	237.297	6.27746	208.649	5.72154	199.099	5.56442	287.748	7.18478	268.649	7.03074	199.099	6.69592	306.847	7.90733	268.649	6.66086	319.099	6.53231	167.748	8.55091	319.099	8.81621	199.099	7.44162	205.946	4.80118	167.748	4.96802	208.649	5.69521
288.048	6.32036	259.219	6.5233	208.829	6.05099	237.658	6.27981	208.829	5.72306	199.219	5.56616	288.048	7.18672	268.829	7.03246	199.219	6.69736	307.267	7.90979	268.829	6.6627	319.219	6.53468	168.048	8.5534	319.219	8.81788	199.219	7.44521	206.486	4.80656	168.048	4.97214	208.829	5.6996
288.348	6.3227	259.339	6.52479	209.009	6.05632	238.018	6.28215	209.009	5.72457	199.339	5.56789	288.348	7.18865	269.009	7.03417	199.339	6.69879	307.688	7.91224	269.009	6.66455	319.339	6.53705	168.348	8.55588	319.339	8.81955	199.339	7.4488	207.027	4.81194	168.348	4.97626	209.009	5.704
288.649	6.32504	259.459	6.52627	209.189	6.06165	238.378	6.2845	209.189	5.72609	199.459	5.56963	288.649	7.19059	269.189	7.03588	199.459	6.70023	308.108	7.91469	269.189	6.66639	319.459	6.53942	168.649	8.55837	319.459	8.82123	199.459	7.45239	207.568	4.81733	168.649	4.98038	209.189	5.7084
288.949	6.32738	259.58	6.52775	209.369	6.06699	238.739	6.28685	209.369	5.72761	199.58	5.57136	288.949	7.19252	269.369	7.0376	199.58	6.70166	308.529	7.91715	269.369	6.66823	319.58	6.54179	168.949	8.56085	319.58	8.8229	199.58	7.45597	208.108	4.82271	168.949	4.98451	209.369	5.71279
289.249	6.32971	259.7	6.52924	209.55	6.07232	239.099	6.2892	209.55	5.72913	199.7	5.5731	289.249	7.19445	269.55	7.03931	199.7	6.7031	308.949	7.9196	269.55	6.67008	319.7	6.54416	169.249	8.56333	319.7	8.82457	199.7	7.45956	208.649	4.82809	169.249	4.98863	209.55	5.71719
289.55	6.33205	259.82	6.53072	209.73	6.07765	239.459	6.29155	209.73	5.73064	199.82	5.57483	289.55	7.19639	269.73	7.04102	199.82	6.70454	309.369	7.92206	269.73	6.67192	319.82	6.54653	169.55	8.56582	319.82	8.82624	199.82	7.46315	209.189	4.83347	169.55	4.99275	209.73	5.72158
289.85	6.33439	259.94	6.5322	209.91	6.08299	239.82	6.29389	209.91	5.73216	199.94	5.57657	289.85	7.19832	269.91	7.04274	199.94	6.70597	309.79	7.92451	269.91	6.67377	319.94	6.5489	169.85	8.5683	319.94	8.82791	199.94	7.46674	209.73	4.83885	169.85	4.99687	209.91	5.72598
290.15	6.33673	260.06	6.53369	210.09	6.08832	240.18	6.29624	210.09	5.73368	200.06	5.5783	290.15	7.20026	270.09	7.04445	200.06	6.70741	310.21	7.92696	270.09	6.67561	320.06	6.55127	170.15	8.57079	320.06	8.82959	200.06	7.47033	210.27	4.84424	170.15	5.00099	210.09	5.73037
290.45	6.33907	260.18	6.53517	210.27	6.09365	240.541	6.29859	210.27	5.7352	200.18	5.58004	290.45	7.20219	270.27	7.04616	200.18	6.70884	310.631	7.92942	270.27	6.67745	320.18	6.55365	170.45	8.57327	320.18	8.83126	200.18	7.47391	210.811	4.84962	170.45	5.00511	210.27	5.73477
290.751	6.34141	260.3	6.53665	210.45	6.09899	240.901	6.30094	210.45	5.73672	200.3	5.58177	290.751	7.20412	270.45	7.04788	200.3	6.71028	311.051	7.93187	270.45	6.6793	320.3	6.55602	170.751	8.57575	320.3	8.83293	200.3	7.4775	211.351	4.855	170.751	5.00924	210.45	5.73917
291.051	6.34375	260.42	6.53814	210.631	6.10432	241.261	6.30329	210.631	5.73823	200.42	5.58351	291.051	7.20606	270.631	7.04959	200.42	6.71172	311.471	7.93432	270.631	6.68114	320.42	6.55839	171.051	8.57824	320.42	8.8346	200.42	7.48109	211.892	4.86038	171.051	5.01336	210.631	5.74356
291.351	6.34608	260.541	6.53962	210.811	6.10965	241.622	6.30563	210.811	5.73975	200.541	5.58524	291.351	7.20799	270.811	7.0513	200.541	6.71315	311.892	7.93678	270.811	6.68298	320.541	6.56076	171.351	8.58072	320.541	8.83627	200.541	7.48468	212.432	4.86576	171.351	5.01748	210.811	5.74796
291.652	6.34842	260.661	6.5411	210.991	6.11499	241.982	6.30798	210.991	5.74127	200.661	5.58698	291.652	7.20993	270.991	7.05302	200.661	6.71459	312.312	7.93923	270.991	6.68483	320.661	6.56313	171.652	8.58321	320.661	8.83795	200.661	7.48827	212.973	4.87114	171.652	5.0216	210.991	5.75235
291.952	6.35076	260.781	6.54259	211.171	6.12032	242.342	6.31033	211.171	5.74279	200.781	5.58871	291.952	7.21186	271.171	7.05473	200.781	6.71602	312.733	7.94169	271.171	6.68667	320.781	6.5655	171.952	8.58569	320.781	8.83962	200.781	7.49185	213.514	4.87653	171.952	5.02572	211.171	5.75675
292.252	6.3531	260.901	6.54407	211.351	6.12565	242.703	6.31268	211.351	5.7443	200.901	5.59045	292.252	7.21379	271.351	7.05644	200.901	6.71746	313.153	7.94414	271.351	6.68851	320.901	6.56787	172.252	8.58817	320.901	8.84129	200.901	7.49544	214.054	4.88191	172.252	5.02984	211.351	5.76115
292.553	6.35544	261.021	6.54555	211.532	6.13099	243.063	6.31503	211.532	5.74582	201.021	5.59218	292.553	7.21573	271.532	7.05816	201.021	6.7189	313.574	7.94659	271.532	6.69036	321.021	6.57024	172.553	8.59066	321.021	8.84296	201.021	7.49903	214.595	4.88729	172.553	5.03397	211.532	5.76554
292.853	6.35778	261.141	6.54704	211.712	6.13632	243.423	6.31737	211.712	5.74734	201.141	5.59392	292.853	7.21766	271.712	7.05987	201.141	6.72033	313.994	7.94905	271.712	6.6922	321.141	6.57261	172.853	8.59314	321.141	8.84463	201.141	7.50262	215.135	4.89267	172.853	5.03809	211.712	5.76994
293.153	6.36011	261.261	6.54852	211.892	6.14165	243.784	6.31972	211.892	5.74886	201.261	5.59565	293.153	7.2196	271.892	7.06158	201.261	6.72177	314.414	7.9515	271.892	6.69405	321.261	6.57498	173.153	8.59563	321.261	8.8463	201.261	7.50621	215.676	4.89805	173.153	5.04221	211.892	5.77433
293.453	6.36245	261.381	6.55	212.072	6.14699	244.144	6.32207	212.072	5.75038	201.381	5.59739	293.453	7.22153	272.072	7.0633	201.381	6.7232	314.835	7.95395	272.072	6.69589	321.381	6.57735	173.453	8.59811	321.381	8.84798	201.381	7.50979	216.216	4.90344	173.453	5.04633	212.072	5.77873
293.754	6.36479	261.502	6.55149	212.252	6.15232	244.505	6.32442	212.252	5.75189	201.501	5.59912	293.754	7.22346	272.252	7.06501	201.501	6.72464	315.255	7.95641	272.252	6.69773	321.502	6.57972	173.754	8.60059	321.502	8.84965	201.501	7.51338	216.757	4.90882	173.754	5.05045	212.252	5.78312
294.054	6.36713	261.622	6.55297	212.432	6.15765	244.865	6.32677	212.432	5.75341	201.622	5.60086	294.054	7.2254	272.432	7.06672	201.622	6.72608	315.676	7.95886	272.432	6.69958	321.622	6.58209	174.054	8.60308	321.622	8.85132	201.622	7.51697	217.297	4.9142	174.054	5.05457	212.432	5.78752
294.354	6.36947	261.742	6.55445	212.613	6.16299	245.225	6.32911	212.613	5.75493	201.742	5.60259	294.354	7.22733	272.613	7.06844	201.742	6.72751	316.096	7.96132	272.613	6.70142	321.742	6.58446	174.354	8.60556	321.742	8.85299	201.742	7.52056	217.838	4.91958	174.354	5.0587	212.613	5.79192
294.655	6.37181	261.862	6.55594	212.793	6.16832	245.586	6.33146	212.793	5.75645	201.862	5.60433	294.655	7.22927	272.793	7.07015	201.862	6.72895	316.517	7.96377	272.793	6.70326	321.862	6.58683	174.655	8.60805	321.862	8.85466	201.862	7.52414	218.378	4.92496	174.655	5.06282	212.793	5.79631
294.955	6.37414	261.982	6.55742	212.973	6.17365	245.946	6.33381	212.973	5.75796	201.982	5.60606	294.955	7.2312	272.973	7.07186	201.982	6.73038	316.937	7.96622	272.973	6.70511	321.982	6.5892	174.955	8.61053	321.982	8.85634	201.982	7.52773	218.919	4.93034	174.955	5.06694	212.973	5.80071
295.255	6.37648	262.102	6.5589	213.153	6.17899	246.306	6.33616	213.153	5.75948	202.102	5.6078	295.255	7.23313	273.153	7.07357	202.102	6.73182	317.357	7.96868	273.153	6.70695	322.102	6.59157	175.255	8.61301	322.102	8.85801	202.102	7.53132	219.459	4.93573	175.255	5.07106	213.153	5.8051
295.556	6.37882	262.222	6.56039	213.333	6.18432	246.667	6.3385	213.333	5.761	202.222	5.60953	295.556	7.23507	273.333	7.07529	202.222	6.73326	317.778	7.97113	273.333	6.7088	322.222	6.59394	175.556	8.6155	322.222	8.85968	202.222	7.53491	220	4.94111	175.556	5.07518	213.333	5.8095
295.856	6.38116	262.342	6.56187	213.514	6.18965	247.027	6.34085	213.514	5.76252	202.342	5.61127	295.856	7.237	273.514	7.077	202.342	6.73469	318.198	7.97358	273.514	6.71064	322.342	6.59632	175.856	8.61798	322.342	8.86135	202.342	7.5385	220.541	4.94649	175.856	5.0793	213.514	5.8139
296.156	6.3835	262.462	6.56335	213.694	6.19499	247.387	6.3432	213.694	5.76404	202.462	5.613	296.156	7.23894	273.694	7.07871	202.462	6.73613	318.619	7.97604	273.694	6.71248	322.462	6.59869	176.156	8.62047	322.462	8.86302	202.462	7.54208	221.081	4.95187	176.156	5.08343	213.694	5.81829
296.456	6.38584	262.583	6.56484	213.874	6.20032	247.748	6.34555	213.874	5.76555	202.583	5.61474	296.456	7.24087	273.874	7.08043	202.583	6.73756	319.039	7.97849	273.874	6.71433	322.583	6.60106	176.456	8.62295	322.583	8.8647	202.583	7.54567	221.622	4.95725	176.456	5.08755	213.874	5.82269
296.757	6.38818	262.703	6.56632	214.054	6.20565	248.108	6.3479	214.054	5.76707	202.703	5.61647	296.757	7.2428	274.054	7.08214	202.703	6.739	319.459	7.98095	274.054	6.71617	322.703	6.60343	176.757	8.62543	322.703	8.86637	202.703	7.54926	222.162	4.96264	176.757	5.09167	214.054	5.82708
297.057	6.39051	262.823	6.5678	214.234	6.21098	248.468	6.35024	214.234	5.76859	202.823	5.61821	297.057	7.24474	274.234	7.08385	202.823	6.74044	319.88	7.9834	274.234	6.71801	322.823	6.6058	177.057	8.62792	322.823	8.86804	202.823	7.55285	222.703	4.96802	177.057	5.09579	214.234	5.83148
297.357	6.39285	262.943	6.56929	214.414	6.21632	248.829	6.35259	214.414	5.77011	202.943	5.61994	297.357	7.24667	274.414	7.08557	202.943	6.74187	320.3	7.98585	274.414	6.71986	322.943	6.60817	177.357	8.6304	322.943	8.86971	202.943	7.55644	223.243	4.9734	177.357	5.09991	214.414	5.83587
297.658	6.39519	263.063	6.57077	214.595	6.22165	249.189	6.35494	214.595	5.77162	203.063	5.62168	297.658	7.24861	274.595	7.08728	203.063	6.74331	320.721	7.98831	274.595	6.7217	323.063	6.61054	177.658	8.63289	323.063	8.87138	203.063	7.56002	223.784	4.97878	177.658	5.10403	214.595	5.84027
297.958	6.39753	263.183	6.57225	214.775	6.22698	249.55	6.35729	214.775	5.77314	203.183	5.62341	297.958	7.25054	274.775	7.08899	203.183	6.74474	321.141	7.99076	274.775	6.72355	323.183	6.61291	177.958	8.63537	323.183	8.87306	203.183	7.56361	224.324	4.98416	177.958	5.10816	214.775	5.84467
298.258	6.39987	263.303	6.57374	214.955	6.23232	249.91	6.35964	214.955	5.77466	203.303	5.62515	298.258	7.25247	274.955	7.09071	203.303	6.74618	321.562	7.99321	274.955	6.72539	323.303	6.61528	178.258	8.63785	323.303	8.87473	203.303	7.5672	224.865	4.98955	178.258	5.11228	214.955	5.84906
298.559	6.40221	263.423	6.57522	215.135	6.23765	250.27	6.36198	215.135	5.77618	203.423	5.62688	298.559	7.25441	275.135	7.09242	203.423	6.74762	321.982	7.99567	275.135	6.72723	323.423	6.61765	178.559	8.64034	323.423	8.8764	203.423	7.57079	225.405	4.99493	178.559	5.1164	215.135	5.85346
298.859	6.40454	263.544	6.5767	215.315	6.24298	250.631	6.36433	215.315	5.7777	203.544	5.62862	298.859	7.25634	275.315	7.09413	203.544	6.74905	322.402	7.99812	275.315	6.72908	323.544	6.62002	178.859	8.64282	323.544	8.87807	203.544	7.57438	225.946	5.00031	178.859	5.12052	215.315	5.85785
299.159	6.40688	263.664	6.57819	215.495	6.24832	250.991	6.36668	215.495	5.77921	203.664	5.63035	299.159	7.25828	275.495	7.09585	203.664	6.75049	322.823	8.00058	275.495	6.73092	323.664	6.62239	179.159	8.64531	323.664	8.87974	203.664	7.57796	226.486	5.00569	179.159	5.12464	215.495	5.86225
299.459	6.40922	263.784	6.57967	215.676	6.25365	251.351	6.36903	215.676	5.78073	203.784	5.63209	299.459	7.26021	275.676	7.09756	203.784	6.75192	323.243	8.00303	275.676	6.73276	323.784	6.62476	179.459	8.64779	323.784	8.88142	203.784	7.58155	227.027	5.01107	179.459	5.12876	215.676	5.86665
299.76	6.41156	263.904	6.58115	215.856	6.25898	251.712	6.37138	215.856	5.78225	203.904	5.63382	299.76	7.26214	275.856	7.09927	203.904	6.75336	323.664	8.00548	275.856	6.73461	323.904	6.62713	179.76	8.65027	323.904	8.88309	203.904	7.58514	227.568	5.01645	179.76	5.13289	215.856	5.87104
300.06	6.4139	264.024	6.58264	216.036	6.26432	252.072	6.37372	216.036	5.78377	204.024	5.63556	300.06	7.26408	276.036	7.10099	204.024	6.7548	324.084	8.00794	276.036	6.73645	324.024	6.6295	180.06	8.65276	324.024	8.88476	204.024	7.58873	228.108	5.02184	180.06	5.13701	216.036	5.87544
300.36	6.41624	264.144	6.58412	216.216	6.26965	252.432	6.37607	216.216	5.78528	204.144	5.63729	300.36	7.26601	276.216	7.1027	204.144	6.75623	324.505	8.01039	276.216	6.7383	324.144	6.63187	180.36	8.65524	324.144	8.88643	204.144	7.59231	228.649	5.02722	180.36	5.14113	216.216	5.87983
300.661	6.41857	264.264	6.5856	216.396	6.27498	252.793	6.37842	216.396	5.7868	204.264	5.63903	300.661	7.26795	276.396	7.10441	204.264	6.75767	324.925	8.01285	276.396	6.74014	324.264	6.63424	180.661	8.65773	324.264	8.8881	204.264	7.5959	229.189	5.0326	180.661	5.14525	216.396	5.88423
300.961	6.42091	264.384	6.58709	216.577	6.28032	253.153	6.38077	216.577	5.78832	204.384	5.64076	300.961	7.26988	276.577	7.10613	204.384	6.7591	325.345	8.0153	276.577	6.74198	324.384	6.63661	180.961	8.66021	324.384	8.88978	204.384	7.59949	229.73	5.03798	180.961	5.14937	216.577	5.88863
301.261	6.42325	264.505	6.58857	216.757	6.28565	253.514	6.38312	216.757	5.78984	204.505	5.6425	301.261	7.27181	276.757	7.10784	204.505	6.76054	325.766	8.01775	276.757	6.74383	324.505	6.63898	181.261	8.66269	324.505	8.89145	204.505	7.60308	230.27	5.04336	181.261	5.15349	216.757	5.89302
301.562	6.42559	264.625	6.59005	216.937	6.29098	253.874	6.38546	216.937	5.79136	204.625	5.64424	301.562	7.27375	276.937	7.10955	204.625	6.76197	326.186	8.02021	276.937	6.74567	324.625	6.64136	181.562	8.66518	324.625	8.89312	204.625	7.60667	230.811	5.04875	181.562	5.15762	216.937	5.89742
301.862	6.42793	264.745	6.59154	217.117	6.29632	254.234	6.38781	217.117	5.79287	204.745	5.64597	301.862	7.27568	277.117	7.11126	204.745	6.76341	326.607	8.02266	277.117	6.74751	324.745	6.64373	181.862	8.66766	324.745	8.89479	204.745	7.61025	231.351	5.05413	181.862	5.16174	217.117	5.90181
302.162	6.43027	264.865	6.59302	217.297	6.30165	254.595	6.39016	217.297	5.79439	204.865	5.64771	302.162	7.27762	277.297	7.11298	204.865	6.76485	327.027	8.02511	277.297	6.74936	324.865	6.6461	182.162	8.67015	324.865	8.89646	204.865	7.61384	231.892	5.05951	182.162	5.16586	217.297	5.90621
302.462	6.43261	264.985	6.5945	217.477	6.30698	254.955	6.39251	217.477	5.79591	204.985	5.64944	302.462	7.27955	277.477	7.11469	204.985	6.76628	327.447	8.02757	277.477	6.7512	324.985	6.64847	182.462	8.67263	324.985	8.89814	204.985	7.61743	232.432	5.06489	182.462	5.16998	217.477	5.9106
302.763	6.43494	265.105	6.59599	217.658	6.31232	255.315	6.39486	217.658	5.79743	205.105	5.65118	302.763	7.28148	277.658	7.1164	205.105	6.76772	327.868	8.03002	277.658	6.75305	325.105	6.65084	182.763	8.67511	325.105	8.89981	205.105	7.62102	232.973	5.07027	182.763	5.1741	217.658	5.915
303.063	6.43728	265.225	6.59747	217.838	6.31765	255.676	6.3972	217.838	5.79894	205.225	5.65291	303.063	7.28342	277.838	7.11812	205.225	6.76915	328.288	8.03248	277.838	6.75489	325.225	6.65321	183.063	8.6776	325.225	8.90148	205.225	7.62461	233.514	5.07565	183.063	5.17822	217.838	5.9194
303.363	6.43962	265.345	6.59895	218.018	6.32298	256.036	6.39955	218.018	5.80046	205.345	5.65465	303.363	7.28535	278.018	7.11983	205.345	6.77059	328.709	8.03493	278.018	6.75673	325.345	6.65558	183.363	8.68008	325.345	8.90315	205.345	7.62819	234.054	5.08104	183.363	5.18235	218.018	5.92379
303.664	6.44196	265.465	6.60044	218.198	6.32832	256.396	6.4019	218.198	5.80198	205.465	5.65638	303.664	7.28729	278.198	7.12154	205.465	6.77203	329.129	8.03738	278.198	6.75858	325.465	6.65795	183.664	8.68257	325.465	8.90482	205.465	7.63178	234.595	5.08642	183.664	5.18647	218.198	5.92819
303.964	6.4443	265.586	6.60192	218.378	6.33365	256.757	6.40425	218.378	5.8035	205.586	5.65812	303.964	7.28922	278.378	7.12326	205.586	6.77346	329.55	8.03984	278.378	6.76042	325.586	6.66032	183.964	8.68505	325.586	8.90649	205.586	7.63537	235.135	5.0918	183.964	5.19059	218.378	5.93258
304.264	6.44664	265.706	6.6034	218.559	6.33898	257.117	6.40659	218.559	5.80501	205.706	5.65985	304.264	7.29115	278.559	7.12497	205.706	6.7749	329.97	8.04229	278.559	6.76226	325.706	6.66269	184.264	8.68753	325.706	8.90817	205.706	7.63896	235.676	5.09718	184.264	5.19471	218.559	5.93698
304.565	6.44897	265.826	6.60489	218.739	6.34432	257.477	6.40894	218.739	5.80653	205.826	5.66159	304.565	7.29309	278.739	7.12668	205.826	6.77633	330.39	8.04474	278.739	6.76411	325.826	6.66506	184.565	8.69002	325.826	8.90984	205.826	7.64255	236.216	5.10256	184.565	5.19883	218.739	5.94138
304.865	6.45131	265.946	6.60637	218.919	6.34965	257.838	6.41129	218.919	5.80805	205.946	5.66332	304.865	7.29502	278.919	7.1284	205.946	6.77777	330.811	8.0472	278.919	6.76595	325.946	6.66743	184.865	8.6925	325.946	8.91151	205.946	7.64613	236.757	5.10795	184.865	5.20295	218.919	5.94577
305.165	6.45365	266.066	6.60785	219.099	6.35498	258.198	6.41364	219.099	5.80957	206.066	5.66506	305.165	7.29696	279.099	7.13011	206.066	6.77921	331.231	8.04965	279.099	6.76779	326.066	6.6698	185.165	8.69498	326.066	8.91318	206.066	7.64972	237.297	5.11333	185.165	5.20708	219.099	5.95017
305.465	6.45599	266.186	6.60934	219.279	6.36032	258.559	6.41599	219.279	5.81109	206.186	5.66679	305.465	7.29889	279.279	7.13182	206.186	6.78064	331.652	8.05211	279.279	6.76964	326.186	6.67217	185.465	8.69747	326.186	8.91485	206.186	7.65331	237.838	5.11871	185.465	5.2112	219.279	5.95456
305.766	6.45833	266.306	6.61082	219.459	6.36565	258.919	6.41833	219.459	5.8126	206.306	5.66853	305.766	7.30082	279.459	7.13354	206.306	6.78208	332.072	8.05456	279.459	6.77148	326.306	6.67454	185.766	8.69995	326.306	8.91653	206.306	7.6569	238.378	5.12409	185.766	5.21532	219.459	5.95896
306.066	6.46067	266.426	6.6123	219.64	6.37098	259.279	6.42068	219.64	5.81412	206.426	5.67026	306.066	7.30276	279.64	7.13525	206.426	6.78351	332.492	8.05701	279.64	6.77333	326.426	6.67691	186.066	8.70244	326.426	8.9182	206.426	7.66049	238.919	5.12947	186.066	5.21944	219.64	5.96335
306.366	6.463	266.547	6.61379	219.82	6.37632	259.64	6.42303	219.82	5.81564	206.547	5.672	306.366	7.30469	279.82	7.13696	206.547	6.78495	332.913	8.05947	279.82	6.77517	326.547	6.67928	186.366	8.70492	326.547	8.91987	206.547	7.66407	239.459	5.13485	186.366	5.22356	219.82	5.96775
306.667	6.46534	266.667	6.61527	220	6.38165	260	6.42538	220	5.81716	206.667	5.67373	306.667	7.30663	280	7.13868	206.667	6.78639	333.333	8.06192	280	6.77701	326.667	6.68165	186.667	8.7074	326.667	8.92154	206.667	7.66766	240	5.14024	186.667	5.22768	220	5.97215
306.967	6.46768	266.787	6.61675	220.18	6.38698	260.36	6.42773	220.18	5.81867	206.787	5.67547	306.967	7.30856	280.18	7.14039	206.787	6.78782	333.754	8.06437	280.18	6.77886	326.787	6.68403	186.967	8.70989	326.787	8.92321	206.787	7.67125	240.541	5.14562	186.967	5.23181	220.18	5.97654
307.267	6.47002	266.907	6.61824	220.36	6.39232	260.721	6.43007	220.36	5.82019	206.907	5.6772	307.267	7.31049	280.36	7.1421	206.907	6.78926	334.174	8.06683	280.36	6.7807	326.907	6.6864	187.267	8.71237	326.907	8.92489	206.907	7.67484	241.081	5.151	187.267	5.23593	220.36	5.98094
307.568	6.47236	267.027	6.61972	220.541	6.39765	261.081	6.43242	220.541	5.82171	207.027	5.67894	307.568	7.31243	280.541	7.14382	207.027	6.79069	334.595	8.06928	280.541	6.78254	327.027	6.68877	187.568	8.71486	327.027	8.92656	207.027	7.67842	241.622	5.15638	187.568	5.24005	220.541	5.98533
307.868	6.4747	267.147	6.6212	220.721	6.40298	261.441	6.43477	220.721	5.82323	207.147	5.68067	307.868	7.31436	280.721	7.14553	207.147	6.79213	335.015	8.07174	280.721	6.78439	327.147	6.69114	187.868	8.71734	327.147	8.92823	207.147	7.68201	242.162	5.16176	187.868	5.24417	220.721	5.98973
308.168	6.47704	267.267	6.62269	220.901	6.40831	261.802	6.43712	220.901	5.82475	207.267	5.68241	308.168	7.3163	280.901	7.14724	207.267	6.79357	335.435	8.07419	280.901	6.78623	327.267	6.69351	188.168	8.71982	327.267	8.9299	207.267	7.6856	242.703	5.16715	188.168	5.24829	220.901	5.99413
308.468	6.47937	267.387	6.62417	221.081	6.41365	262.162	6.43947	221.081	5.82626	207.387	5.68414	308.468	7.31823	281.081	7.14896	207.387	6.795	335.856	8.07664	281.081	6.78808	327.387	6.69588	188.468	8.72231	327.387	8.93157	207.387	7.68919	243.243	5.17253	188.468	5.25241	221.081	5.99852
308.769	6.48171	267.508	6.62565	221.261	6.41898	262.523	6.44181	221.261	5.82778	207.508	5.68588	308.769	7.32016	281.261	7.15067	207.508	6.79644	336.276	8.0791	281.261	6.78992	327.508	6.69825	188.769	8.72479	327.508	8.93325	207.508	7.69278	243.784	5.17791	188.769	5.25654	221.261	6.00292
309.069	6.48405	267.628	6.62714	221.441	6.42431	262.883	6.44416	221.441	5.8293	207.628	5.68761	309.069	7.3221	281.441	7.15238	207.628	6.79787	336.697	8.08155	281.441	6.79176	327.628	6.70062	189.069	8.72728	327.628	8.93492	207.628	7.69636	244.324	5.18329	189.069	5.26066	221.441	6.00731
309.369	6.48639	267.748	6.62862	221.622	6.42965	263.243	6.44651	221.622	5.83082	207.748	5.68935	309.369	7.32403	281.622	7.15409	207.748	6.79931	337.117	8.084	281.622	6.79361	327.748	6.70299	189.369	8.72976	327.748	8.93659	207.748	7.69995	244.865	5.18867	189.369	5.26478	221.622	6.01171
309.67	6.48873	267.868	6.6301	221.802	6.43498	263.604	6.44886	221.802	5.83233	207.868	5.69108	309.67	7.32597	281.802	7.15581	207.868	6.80075	337.538	8.08646	281.802	6.79545	327.868	6.70536	189.67	8.73224	327.868	8.93826	207.868	7.70354	245.405	5.19405	189.67	5.2689	221.802	6.0161
309.97	6.49107	267.988	6.63159	221.982	6.44031	263.964	6.45121	221.982	5.83385	207.988	5.69282	309.97	7.3279	281.982	7.15752	207.988	6.80218	337.958	8.08891	281.982	6.79729	327.988	6.70773	189.97	8.73473	327.988	8.93993	207.988	7.70713	245.946	5.19944	189.97	5.27302	221.982	6.0205
310.27	6.4934	268.108	6.63307	222.162	6.44565	264.324	6.45355	222.162	5.83537	208.108	5.69455	310.27	7.32983	282.162	7.15923	208.108	6.80362	338.378	8.09137	282.162	6.79914	328.108	6.7101	190.27	8.73721	328.108	8.94161	208.108	7.71072	246.486	5.20482	190.27	5.27714	222.162	6.0249
310.571	6.49574	268.228	6.63455	222.342	6.45098	264.685	6.4559	222.342	5.83689	208.228	5.69629	310.571	7.33177	282.342	7.16095	208.228	6.80505	338.799	8.09382	282.342	6.80098	328.228	6.71247	190.571	8.7397	328.228	8.94328	208.228	7.7143	247.027	5.2102	190.571	5.28127	222.342	6.02929
310.871	6.49808	268.348	6.63604	222.523	6.45631	265.045	6.45825	222.523	5.83841	208.348	5.69802	310.871	7.3337	282.523	7.16266	208.348	6.80649	339.219	8.09627	282.523	6.80283	328.348	6.71484	190.871	8.74218	328.348	8.94495	208.348	7.71789	247.568	5.21558	190.871	5.28539	222.523	6.03369
311.171	6.50042	268.468	6.63752	222.703	6.46165	265.405	6.4606	222.703	5.83992	208.468	5.69976	311.171	7.33564	282.703	7.16437	208.468	6.80793	339.64	8.09873	282.703	6.80467	328.468	6.71721	191.171	8.74466	328.468	8.94662	208.468	7.72148	248.108	5.22096	191.171	5.28951	222.703	6.03808
311.471	6.50276	268.589	6.639	222.883	6.46698	265.766	6.46295	222.883	5.84144	208.589	5.70149	311.471	7.33757	282.883	7.16609	208.589	6.80936	340.06	8.10118	282.883	6.80651	328.589	6.71958	191.471	8.74715	328.589	8.94829	208.589	7.72507	248.649	5.22635	191.471	5.29363	222.883	6.04248
311.772	6.5051	268.709	6.64049	223.063	6.47231	266.126	6.46529	223.063	5.84296	208.709	5.70323	311.772	7.3395	283.063	7.1678	208.709	6.8108	340.48	8.10363	283.063	6.80836	328.709	6.72195	191.772	8.74963	328.709	8.94997	208.709	7.72866	249.189	5.23173	191.772	5.29775	223.063	6.04688
312.072	6.50743	268.829	6.64197	223.243	6.47765	266.486	6.46764	223.243	5.84448	208.829	5.70496	312.072	7.34144	283.243	7.16951	208.829	6.81223	340.901	8.10609	283.243	6.8102	328.829	6.72432	192.072	8.75212	328.829	8.95164	208.829	7.73224	249.73	5.23711	192.072	5.30188	223.243	6.05127
312.372	6.50977	268.949	6.64345	223.423	6.48298	266.847	6.46999	223.423	5.84599	208.949	5.7067	312.372	7.34337	283.423	7.17123	208.949	6.81367	341.321	8.10854	283.423	6.81204	328.949	6.72669	192.372	8.7546	328.949	8.95331	208.949	7.73583	250.27	5.24249	192.372	5.306	223.423	6.05567
312.673	6.51211	269.069	6.64494	223.604	6.48831	267.207	6.47234	223.604	5.84751	209.069	5.70843	312.673	7.34531	283.604	7.17294	209.069	6.81511	341.742	8.111	283.604	6.81389	329.069	6.72907	192.673	8.75708	329.069	8.95498	209.069	7.73942	250.811	5.24787	192.673	5.31012	223.604	6.06006
312.973	6.51445	269.189	6.64642	223.784	6.49365	267.568	6.47469	223.784	5.84903	209.189	5.71017	312.973	7.34724	283.784	7.17465	209.189	6.81654	342.162	8.11345	283.784	6.81573	329.189	6.73144	192.973	8.75957	329.189	8.95665	209.189	7.74301	251.351	5.25325	192.973	5.31424	223.784	6.06446
313.273	6.51679	269.309	6.6479	223.964	6.49898	267.928	6.47703	223.964	5.85055	209.309	5.7119	313.273	7.34917	283.964	7.17637	209.309	6.81798	342.583	8.1159	283.964	6.81758	329.309	6.73381	193.273	8.76205	329.309	8.95833	209.309	7.74659	251.892	5.25864	193.273	5.31836	223.964	6.06886
313.574	6.51913	269.429	6.64939	224.144	6.50431	268.288	6.47938	224.144	5.85207	209.429	5.71364	313.574	7.35111	284.144	7.17808	209.429	6.81941	343.003	8.11836	284.144	6.81942	329.429	6.73618	193.574	8.76454	329.429	8.96	209.429	7.75018	252.432	5.26402	193.574	5.32248	224.144	6.07325
313.874	6.52147	269.55	6.65087	224.324	6.50965	268.649	6.48173	224.324	5.85358	209.55	5.71537	313.874	7.35304	284.324	7.17979	209.55	6.82085	343.423	8.12081	284.324	6.82126	329.55	6.73855	193.874	8.76702	329.55	8.96167	209.55	7.75377	252.973	5.2694	193.874	5.32661	224.324	6.07765
314.174	6.5238	269.67	6.65235	224.505	6.51498	269.009	6.48408	224.505	5.8551	209.67	5.71711	314.174	7.35498	284.505	7.18151	209.67	6.82228	343.844	8.12327	284.505	6.82311	329.67	6.74092	194.174	8.7695	329.67	8.96334	209.67	7.75736	253.514	5.27478	194.174	5.33073	224.505	6.08204
314.474	6.52614	269.79	6.65384	224.685	6.52031	269.369	6.48642	224.685	5.85662	209.79	5.71884	314.474	7.35691	284.685	7.18322	209.79	6.82372	344.264	8.12572	284.685	6.82495	329.79	6.74329	194.474	8.77199	329.79	8.96501	209.79	7.76095	254.054	5.28016	194.474	5.33485	224.685	6.08644
314.775	6.52848	269.91	6.65532	224.865	6.52565	269.73	6.48877	224.865	5.85814	209.91	5.72058	314.775	7.35885	284.865	7.18493	209.91	6.82516	344.685	8.12817	284.865	6.82679	329.91	6.74566	194.775	8.77447	329.91	8.96669	209.91	7.76453	254.595	5.28555	194.775	5.33897	224.865	6.09083
315.075	6.53082	270.03	6.6568	225.045	6.53098	270.09	6.49112	225.045	5.85965	210.03	5.72231	315.075	7.36078	285.045	7.18665	210.03	6.82659	345.105	8.13063	285.045	6.82864	330.03	6.74803	195.075	8.77696	330.03	8.96836	210.03	7.76812	255.135	5.29093	195.075	5.34309	225.045	6.09523
315.375	6.53316	270.15	6.65829	225.225	6.53631	270.45	6.49347	225.225	5.86117	210.15	5.72405	315.375	7.36271	285.225	7.18836	210.15	6.82803	345.526	8.13308	285.225	6.83048	330.15	6.7504	195.375	8.77944	330.15	8.97003	210.15	7.77171	255.676	5.29631	195.375	5.34721	225.225	6.09963
315.676	6.5355	270.27	6.65977	225.405	6.54165	270.811	6.49582	225.405	5.86269	210.27	5.72578	315.676	7.36465	285.405	7.19007	210.27	6.82946	345.946	8.13553	285.405	6.83232	330.27	6.75277	195.676	8.78192	330.27	8.9717	210.27	7.7753	256.216	5.30169	195.676	5.35134	225.405	6.10402
315.976	6.53783	270.39	6.66125	225.586	6.54698	271.171	6.49816	225.586	5.86421	210.39	5.72752	315.976	7.36658	285.586	7.19178	210.39	6.8309	346.366	8.13799	285.586	6.83417	330.39	6.75514	195.976	8.78441	330.39	8.97337	210.39	7.77889	256.757	5.30707	195.976	5.35546	225.586	6.10842
316.276	6.54017	270.511	6.66274	225.766	6.55231	271.532	6.50051	225.766	5.86573	210.511	5.72925	316.276	7.36852	285.766	7.1935	210.511	6.83234	346.787	8.14044	285.766	6.83601	330.511	6.75751	196.276	8.78689	330.511	8.97504	210.511	7.78247	257.297	5.31245	196.276	5.35958	225.766	6.11281
316.577	6.54251	270.631	6.66422	225.946	6.55765	271.892	6.50286	225.946	5.86724	210.631	5.73099	316.577	7.37045	285.946	7.19521	210.631	6.83377	347.207	8.1429	285.946	6.83786	330.631	6.75988	196.577	8.78938	330.631	8.97672	210.631	7.78606	257.838	5.31784	196.577	5.3637	225.946	6.11721
316.877	6.54485	270.751	6.6657	226.126	6.56298	272.252	6.50521	226.126	5.86876	210.751	5.73273	316.877	7.37238	286.126	7.19692	210.751	6.83521	347.628	8.14535	286.126	6.8397	330.751	6.76225	196.877	8.79186	330.751	8.97839	210.751	7.78965	258.378	5.32322	196.877	5.36782	226.126	6.12161
317.177	6.54719	270.871	6.66719	226.306	6.56831	272.613	6.50756	226.306	5.87028	210.871	5.73446	317.177	7.37432	286.306	7.19864	210.871	6.83664	348.048	8.1478	286.306	6.84154	330.871	6.76462	197.177	8.79434	330.871	8.98006	210.871	7.79324	258.919	5.3286	197.177	5.37194	226.306	6.126
317.477	6.54953	270.991	6.66867	226.486	6.57365	272.973	6.5099	226.486	5.8718	210.991	5.7362	317.477	7.37625	286.486	7.20035	210.991	6.83808	348.468	8.15026	286.486	6.84339	330.991	6.76699	197.477	8.79683	330.991	8.98173	210.991	7.79683	259.459	5.33398	197.477	5.37607	226.486	6.1304
317.778	6.55186	271.111	6.67015	226.667	6.57898	273.333	6.51225	226.667	5.87331	211.111	5.73793	317.778	7.37819	286.667	7.20206	211.111	6.83952	348.889	8.15271	286.667	6.84523	331.111	6.76936	197.778	8.79931	331.111	8.9834	211.111	7.80041	260	5.33936	197.778	5.38019	226.667	6.13479
318.078	6.5542	271.231	6.67164	226.847	6.58431	273.694	6.5146	226.847	5.87483	211.231	5.73967	318.078	7.38012	286.847	7.20378	211.231	6.84095	349.309	8.15516	286.847	6.84707	331.231	6.77173	198.078	8.8018	331.231	8.98508	211.231	7.804	260.541	5.34475	198.078	5.38431	226.847	6.13919
318.378	6.55654	271.351	6.67312	227.027	6.58965	274.054	6.51695	227.027	5.87635	211.351	5.7414	318.378	7.38205	287.027	7.20549	211.351	6.84239	349.73	8.15762	287.027	6.84892	331.351	6.77411	198.378	8.80428	331.351	8.98675	211.351	7.80759	261.081	5.35013	198.378	5.38843	227.027	6.14358
318.679	6.55888	271.471	6.6746	227.207	6.59498	274.414	6.5193	227.207	5.87787	211.471	5.74314	318.679	7.38399	287.207	7.2072	211.471	6.84382	350.15	8.16007	287.207	6.85076	331.471	6.77648	198.679	8.80676	331.471	8.98842	211.471	7.81118	261.622	5.35551	198.679	5.39255	227.207	6.14798
318.979	6.56122	271.592	6.67609	227.387	6.60031	274.775	6.52164	227.387	5.87938	211.592	5.74487	318.979	7.38592	287.387	7.20892	211.592	6.84526	350.571	8.16253	287.387	6.85261	331.592	6.77885	198.979	8.80925	331.592	8.99009	211.592	7.81476	262.162	5.36089	198.979	5.39667	227.387	6.15238
319.279	6.56356	271.712	6.67757	227.568	6.60564	275.135	6.52399	227.568	5.8809	211.712	5.74661	319.279	7.38786	287.568	7.21063	211.712	6.8467	350.991	8.16498	287.568	6.85445	331.712	6.78122	199.279	8.81173	331.712	8.99176	211.712	7.81835	262.703	5.36627	199.279	5.4008	227.568	6.15677
319.58	6.5659	271.832	6.67905	227.748	6.61098	275.495	6.52634	227.748	5.88242	211.832	5.74834	319.58	7.38979	287.748	7.21234	211.832	6.84813	351.411	8.16743	287.748	6.85629	331.832	6.78359	199.58	8.81422	331.832	8.99344	211.832	7.82194	263.243	5.37165	199.58	5.40492	227.748	6.16117
319.88	6.56823	271.952	6.68054	227.928	6.61631	275.856	6.52869	227.928	5.88394	211.952	5.75008	319.88	7.39172	287.928	7.21406	211.952	6.84957	351.832	8.16989	287.928	6.85814	331.952	6.78596	199.88	8.8167	331.952	8.99511	211.952	7.82553	263.784	5.37704	199.88	5.40904	227.928	6.16556
320.18	6.57057	272.072	6.68202	228.108	6.62164	276.216	6.53104	228.108	5.88546	212.072	5.75181	320.18	7.39366	288.108	7.21577	212.072	6.851	352.252	8.17234	288.108	6.85998	332.072	6.78833	200.18	8.81918	332.072	8.99678	212.072	7.82912	264.324	5.38242	200.18	5.41316	228.108	6.16996
320.48	6.57291	272.192	6.6835	228.288	6.62698	276.577	6.53338	228.288	5.88697	212.192	5.75355	320.48	7.39559	288.288	7.21748	212.192	6.85244	352.673	8.17479	288.288	6.86182	332.192	6.7907	200.48	8.82167	332.192	8.99845	212.192	7.8327	264.865	5.3878	200.48	5.41728	228.288	6.17436
320.781	6.57525	272.312	6.68499	228.468	6.63231	276.937	6.53573	228.468	5.88849	212.312	5.75528	320.781	7.39753	288.468	7.2192	212.312	6.85388	353.093	8.17725	288.468	6.86367	332.312	6.79307	200.781	8.82415	332.312	9.00012	212.312	7.83629	265.405	5.39318	200.781	5.4214	228.468	6.17875
321.081	6.57759	272.432	6.68647	228.649	6.63764	277.297	6.53808	228.649	5.89001	212.432	5.75702	321.081	7.39946	288.649	7.22091	212.432	6.85531	353.514	8.1797	288.649	6.86551	332.432	6.79544	201.081	8.82664	332.432	9.0018	212.432	7.83988	265.946	5.39856	201.081	5.42553	228.649	6.18315
321.381	6.57993	272.553	6.68795	228.829	6.64298	277.658	6.54043	228.829	5.89153	212.553	5.75875	321.381	7.40139	288.829	7.22262	212.553	6.85675	353.934	8.18216	288.829	6.86736	332.553	6.79781	201.381	8.82912	332.553	9.00347	212.553	7.84347	266.486	5.40395	201.381	5.42965	228.829	6.18754
321.682	6.58226	272.673	6.68944	229.009	6.64831	278.018	6.54278	229.009	5.89304	212.673	5.76049	321.682	7.40333	289.009	7.22434	212.673	6.85818	354.354	8.18461	289.009	6.8692	332.673	6.80018	201.682	8.8316	332.673	9.00514	212.673	7.84706	267.027	5.40933	201.682	5.43377	229.009	6.19194
321.982	6.5846	272.793	6.69092	229.189	6.65364	278.378	6.54512	229.189	5.89456	212.793	5.76222	321.982	7.40526	289.189	7.22605	212.793	6.85962	354.775	8.18706	289.189	6.87104	332.793	6.80255	201.982	8.83409	332.793	9.00681	212.793	7.85064	267.568	5.41471	201.982	5.43789	229.189	6.19633
322.282	6.58694	272.913	6.6924	229.369	6.65898	278.739	6.54747	229.369	5.89608	212.913	5.76396	322.282	7.4072	289.369	7.22776	212.913	6.86106	355.195	8.18952	289.369	6.87289	332.913	6.80492	202.282	8.83657	332.913	9.00848	212.913	7.85423	268.108	5.42009	202.282	5.44201	229.369	6.20073
322.583	6.58928	273.033	6.69389	229.55	6.66431	279.099	6.54982	229.55	5.8976	213.033	5.76569	322.583	7.40913	289.55	7.22948	213.033	6.86249	355.616	8.19197	289.55	6.87473	333.033	6.80729	202.583	8.83906	333.033	9.01016	213.033	7.85782	268.649	5.42547	202.583	5.44613	229.55	6.20513
322.883	6.59162	273.153	6.69537	229.73	6.66964	279.459	6.55217	229.73	5.89912	213.153	5.76743	322.883	7.41106	289.73	7.23119	213.153	6.86393	356.036	8.19442	289.73	6.87657	333.153	6.80966	202.883	8.84154	333.153	9.01183	213.153	7.86141	269.189	5.43085	202.883	5.45026	229.73	6.20952
323.183	6.59396	273.273	6.69685	229.91	6.67498	279.82	6.55451	229.91	5.90063	213.273	5.76916	323.183	7.413	289.91	7.2329	213.273	6.86536	356.456	8.19688	289.91	6.87842	333.273	6.81203	203.183	8.84402	333.273	9.0135	213.273	7.865	269.73	5.43624	203.183	5.45438	229.91	6.21392
323.483	6.59629	273.393	6.69834	230.09	6.68031	280.18	6.55686	230.09	5.90215	213.393	5.7709	323.483	7.41493	290.09	7.23461	213.393	6.8668	356.877	8.19933	290.09	6.88026	333.393	6.8144	203.483	8.84651	333.393	9.01517	213.393	7.86858	270.27	5.44162	203.483	5.4585	230.09	6.21831
323.784	6.59863	273.514	6.69982	230.27	6.68564	280.541	6.55921	230.27	5.90367	213.514	5.77263	323.784	7.41687	290.27	7.23633	213.514	6.86824	357.297	8.20179	290.27	6.88211	333.514	6.81678	203.784	8.84899	333.514	9.01684	213.514	7.87217	270.811	5.447	203.784	5.46262	230.27	6.22271
324.084	6.60097	273.634	6.7013	230.45	6.69098	280.901	6.56156	230.45	5.90519	213.634	5.77437	324.084	7.4188	290.45	7.23804	213.634	6.86967	357.718	8.20424	290.45	6.88395	333.634	6.81915	204.084	8.85148	333.634	9.01852	213.634	7.87576	271.351	5.45238	204.084	5.46674	230.45	6.22711
324.384	6.60331	273.754	6.70279	230.631	6.69631	281.261	6.56391	230.631	5.9067	213.754	5.7761	324.384	7.42073	290.631	7.23975	213.754	6.87111	358.138	8.20669	290.631	6.88579	333.754	6.82152	204.384	8.85396	333.754	9.02019	213.754	7.87935	271.892	5.45776	204.384	5.47086	230.631	6.2315
324.685	6.60565	273.874	6.70427	230.811	6.70164	281.622	6.56625	230.811	5.90822	213.874	5.77784	324.685	7.42267	290.811	7.24147	213.874	6.87254	358.559	8.20915	290.811	6.88764	333.874	6.82389	204.685	8.85644	333.874	9.02186	213.874	7.88294	272.432	5.46315	204.685	5.47499	230.811	6.2359
324.985	6.60799	273.994	6.70575	230.991	6.70698	281.982	6.5686	230.991	5.90974	213.994	5.77957	324.985	7.4246	290.991	7.24318	213.994	6.87398	358.979	8.2116	290.991	6.88948	333.994	6.82626	204.985	8.85893	333.994	9.02353	213.994	7.88652	272.973	5.46853	204.985	5.47911	230.991	6.24029
325.285	6.61033	274.114	6.70724	231.171	6.71231	282.342	6.57095	231.171	5.91126	214.114	5.78131	325.285	7.42654	291.171	7.24489	214.114	6.87542	359.399	8.21405	291.171	6.89132	334.114	6.82863	205.285	8.86141	334.114	9.0252	214.114	7.89011	273.514	5.47391	205.285	5.48323	231.171	6.24469
325.586	6.61266	274.234	6.70872	231.351	6.71764	282.703	6.5733	231.351	5.91278	214.234	5.78304	325.586	7.42847	291.351	7.24661	214.234	6.87685	359.82	8.21651	291.351	6.89317	334.234	6.831	205.586	8.8639	334.234	9.02688	214.234	7.8937	274.054	5.47929	205.586	5.48735	231.351	6.24908
325.886	6.615	274.354	6.7102	231.532	6.72298	283.063	6.57565	231.532	5.91429	214.354	5.78478	325.886	7.4304	291.532	7.24832	214.354	6.87829	360.24	8.21896	291.532	6.89501	334.354	6.83337	205.886	8.86638	334.354	9.02855	214.354	7.89729	274.595	5.48467	205.886	5.49147	231.532	6.25348
326.186	6.61734	274.474	6.71169	231.712	6.72831	283.423	6.57799	231.712	5.91581	214.474	5.78651	326.186	7.43234	291.712	7.25003	214.474	6.87972	360.661	8.22142	291.712	6.89686	334.474	6.83574	206.186	8.86886	334.474	9.03022	214.474	7.90087	275.135	5.49005	206.186	5.49559	231.712	6.25788
326.486	6.61968	274.595	6.71317	231.892	6.73364	283.784	6.58034	231.892	5.91733	214.595	5.78825	326.486	7.43427	291.892	7.25175	214.595	6.88116	361.081	8.22387	291.892	6.8987	334.595	6.83811	206.486	8.87135	334.595	9.03189	214.595	7.90446	275.676	5.49544	206.486	5.49972	231.892	6.26227
326.787	6.62202	274.715	6.71465	232.072	6.73898	284.144	6.58269	232.072	5.91885	214.715	5.78998	326.787	7.43621	292.072	7.25346	214.715	6.88259	361.502	8.22632	292.072	6.90054	334.715	6.84048	206.787	8.87383	334.715	9.03356	214.715	7.90805	276.216	5.50082	206.787	5.50384	232.072	6.26667
327.087	6.62436	274.835	6.71614	232.252	6.74431	284.505	6.58504	232.252	5.92036	214.835	5.79172	327.087	7.43814	292.252	7.25517	214.835	6.88403	361.922	8.22878	292.252	6.90239	334.835	6.84285	207.087	8.87632	334.835	9.03524	214.835	7.91164	276.757	5.5062	207.087	5.50796	232.252	6.27106
[truncated: 709 more rows]

## Sheet: T2A_4_Pycnometer Volume
VOLUME DETERMINATION OF PYCNOMETER WITH WATER
[truncated: 14 more rows]

[truncated: 8 more sheets: T2A_3_Adhesive density, T2A_2_ Swelling experiments, 1A_7MULTIWAVE_Fru-HMF(50%)-HMDA, 1A_6_MULTIWAVE_Fru-HMF(5%)-HMDA, 1A_5_MULTIWAVE_Fru-HMDA, 1A_4_MULTIWAVE_Fru-HMF(50%)-BHT, 1A_2 MULTIWAVE_Fru-BHT, 1A_3_MULTIWAVE_Fru-HMF(5%)-BHT]
